# Supplementary material for: Metabolomic profiles predict individual multidisease outcomes
Source: Nat Med. 2022 Sep 22;28(11):2309–20. doi: 10.1038/s41591-022-01980-3 (PMC9671812; doi:10.1038/s41591-022-01980-3)
Supplement: Supplementary file 3 — Supplementary Tables 1–12 [file 41591_2022_1980_MOESM3_ESM.xlsx]

## Sheet: _ST_Legends
Table	Legend
Supplementary Table 1	Endpoint definitions, exclusions, and incident events Exclusion criteria were applied to each endpoint specifically, and excluded individuals were not considered in the endpoint loss or any downstream analyses.
Supplementary Table 2	Details on clinical predictors in this study
Supplementary Table 3	Details on metabolomic predictors in this study.
Supplementary Table 4	Comparison of covariate and metabolite distributions for all cohorts
Supplementary Table 5	Ranked aggregated coefficients of PANEL
Supplementary Table 6	Correlation matrix between the NMR metabolites and the PANEL predictors
Supplementary Table 7	Event rate ratios of the metabolomic state with the proportion of individuals with incident disease. Proportion of incident disease in the bottom 10% and top 10% quantiles of the metabolomic state and the respective event rate ratios for all endpoints. The numbers in the brackets correspond to the 95% CIs over 1000 bootstrapping iterations.
Supplementary Table 8	Absolute discriminatory performances for all scores in the UKB
Supplementary Table 9	Relative discriminatory performances for all comparisons in the UKB Relative performances are reported as medians and 95% CIs, estimated by bootstrapping over 1000 iterations. Differences were considered significant if the 95% CIs did not cross zero (no difference).
Supplementary Table 10	Relative discriminatory performances in the four independent cohorts Relative performances are reported as medians and 95% CIs, estimated by bootstrapping over 1000 iterations. Differences were considered significant if the 95% CIs did not cross zero (no difference).
Supplementary Table 11	Sensitivity, positive predictive value, and positive likelihood ratios of the metabolomic state addition over false-positive rate thresholds
Supplementary Table 12	Top 25 metabolites per endpoint

## Sheet: ST1 - Endpoints
Abbreviation	Description	Source	ICD 10 Codes	Exclusion Criteria	Eligable participants	Incident Event Rate (%)
Dementia	All-Cause-Dementia	GP/Hospital/Death Records	"F00", "F01", "F02", "F03", "G30", "G31"	Prior disease records	117245	0.0206
MACE	Major adverse cardiac event	GP/Hospital/Death Records	"G45", "I21", "I22", "I23", "I24", "I25", "I63", "I64"	Prior disease records, self reported lipid lowering therapy	92629	0.0873
T2 Diabetes	Type 2 Diabetes,	GP/Hospital/Death Records	"E10", "E11", "E12", "E13", "E14"	Prior disease records	111745	0.0477
Liver Disease	Liver Disease	GP/Hospital/Death Records	"B15", "B16", "B17", "B18", "B19", "C22", "E83", "E88", "I85", "K70", "K72", "K73", "K74", "K75", "K76", "R18", "Z94"	Prior disease records	115468	0.0516
Renal Disease	Renal Disease	GP/Hospital/Death Records	N00', 'N01', 'N02', 'N03', 'N04', 'N05', 'N06', 'N07', 'N08', 'N09', 'N10', 'N11', 'N12', 'N13', 'N14', 'N15', 'N16', 'N17', 'N18', 'N19', 'N25', 'N26', 'N27', 'N28', 'N29'	Prior disease records	111704	0.107
Atrial Fibrillation	Atrial Fibrillation	GP/Hospital/Death Records	"I48"	Prior disease records	116026	0.0568
Heart Failure	Heart Failure	GP/Hospital/Death Records	"I50"	Prior disease records	113636	0.0353
CHD	Coronary Heart Disease	GP/Hospital/Death Records	I20', 'I21', 'I22', 'I23', 'I24', 'I25	Prior disease records	108551	0.0786
Venous Thrombosis	Venous Thrombosis	GP/Hospital/Death Records	"I80", "I81", "I82"	Prior disease records	114986	0.017
Cerebral Stroke	Cerebral Stroke	GP/Hospital/Death Records	"I63", "I65", "I66"	Prior disease records	117342	0.0185
AAA	Abdominal Aortic Aneurysm	GP/Hospital/Death Records	"I71"	Prior disease records	117826	0.0077
PAD	Peripheral Artery Disease	GP/Hospital/Death Records	I70', 'I71', 'I72', 'I73', 'I74', 'I75', 'I76', 'I77', 'I78', 'I79'	Prior disease records	115132	0.0351
Asthma	Asthma	GP/Hospital/Death Records	"J45", "J46"	Prior disease records	102392	0.0379
COPD	Chronic Obstructive Pulmonary Disease	GP/Hospital/Death Records	"J40", "J41", "J42", "J43", "J44", "J47"	Prior disease records	110465	0.079
Lung Cancer	Lung Cancer	GP/Hospital/Death Records	"C33", "C34"	Prior disease records	117896	0.0108
Skin Cancer	Non-melanoma Skin Cancer	GP/Hospital/Death Records	"C44"	Prior disease records	115996	0.0424
Colon Cancer	Colon Cancer	GP/Hospital/Death Records	"C18"	Prior disease records	117617	0.0104
Rectal Cancer	Rectal Cancer	GP/Hospital/Death Records	"C19", "C20"	Prior disease records	117699	0.0065
Prostate Cancer	Prostate Cancer	GP/Hospital/Death Records	"C61"	Prior disease records, females	53393	0.0221
Breast Cancer	Breast Cancer	GP/Hospital/Death Records	"C50"	Prior disease records, males	62009	0.0215
Parkinson’s	Parkinson’s Disease	GP/Hospital/Death Records	"G20", "G21", "G22"	Prior disease records	117764	0.0061
Fractures	Fractures	GP/Hospital/Death Records	"S02", "S12", "S22", "S32", "S42", "S52", "S62", "S72", "S82", "S92", "T02", "T08", "T10"	Prior disease records	106392	0.0743
Cataracts	Cataracts	GP/Hospital/Death Records	"H25", "H26"	Prior disease records	114345	0.0967
Glaucoma	Glaucoma	GP/Hospital/Death Records	"H40"	Prior disease records	115934	0.0231

## Sheet: ST2 - Clinical Predictors
Predictor	Description	Unit	Source	Coding	Transformation		Charité Price	GOÄ 1-fach (privat)	EBM (KV)
Age	Age at recruitment	Continuous, Years	Questionnaire/Interview at recruitment	Field ID: 21022	Standardscaling (mean=0, std=1)		0
Sex	Biological sex	Binary	Questionnaire/Interview at recruitment	Field ID: 31	Binary		0
Smoking Status	Current smoker	Binary	Questionnaire/Interview at recruitment	Field ID: 20116	Binary		0
Alcohol Intake	Daily or almost daily alcohol intake	Binary	Questionnaire/Interview at recruitment	Field ID: 1558	Binary		0
Physical Activity	Daily moderate to vigorous physical activity	Continuous, Minutes	Questionnaire/Interview at recruitment	Field ID: 20116	Standardscaling (mean=0, std=1)		0
Eduction	Education	Continuous, Years	Questionnaire/Interview at recruitment	Field ID: 21001	Standardscaling (mean=0, std=1)		0
Daily Healthy Food	Daily consumption of vegetables and fruit	Binary	Questionnaire/Interview at recruitment	Category ID: 100103	Binary		0
FH Type 2 Diabetes	Family history of type 2 diabetes	Binary	Questionnaire/Interview at recruitment	Field ID: 20107, 20110, 20111	Binary		0
Type 2 Diabetes	Prior record or self-reported diagnosis of type 2 diabetes	Binary	Questionnaire/Interview at recruitment or prior GP/HES records	ICD10: E11, E12, E13, E14	Binary		0
Body-Mass-Index	Body-Mass-Index	Continuous, /	Physical assessment at recruitment	Field ID: 21001	Standardscaling (mean=0, std=1)		0
Waist-Hip Ratio	Wait-Hip Ratio	Continuous, %	Physical assessment at recruitment	Field ID: 48/49	Standardscaling (mean=0, std=1)		0
Waist Circumference	Waist circumference	Continuous, cm	Physical assessment at recruitment	Field ID: 48	Standardscaling (mean=0, std=1)		0
Weight	Weight	Continuous, kg	Physical assessment at recruitment	Field ID: 21002	Standardscaling (mean=0, std=1)		0
Standing Height	Standing height	Continuous, cm	Physical assessment at recruitment	Field ID: 50	Standardscaling (mean=0, std=1)		0
Systolic Blood Pressure	Systolic Blood Pressure	Continuous, mmHg	Physical assessment at recruitment	Field ID: 4080	Standardscaling (mean=0, std=1)		0
Total Cholesterol	Total Cholesterol	Continuous, mmol/L	Blood laboratory assessment at recruitment	Field ID: 30690	Standardscaling (mean=0, std=1)		0.5	2.33	0.25
LDL Cholesterol	LDL Cholesterol	Continuous, mmol/L	Blood laboratory assessment at recruitment	Field ID: 30780	Standardscaling (mean=0, std=1)		0.5	2.33	0.25
HDL Cholesterol	HDL Cholesterol	Continuous, mmol/L	Blood laboratory assessment at recruitment	Field ID: 30760	Standardscaling (mean=0, std=1)		0.5	2.33	0.25
Triglycerides	Triglycerides	Continuous, mmol/L	Blood laboratory assessment at recruitment	Field ID: 30870	Standardscaling (mean=0, std=1)		0.5	2.33	0.25
Glucose	Glucose	Continuous, mmol/L	Blood laboratory assessment at recruitment	Field ID: 30740	Standardscaling (mean=0, std=1)		0.5	2.33	1.6
HbA1c	Glycated hemoglobin	Continuous, mmol/mol	Blood laboratory assessment at recruitment	Field ID: 30750	Standardscaling (mean=0, std=1)		2.4	11.66	4
AST	Aspartate Aminotransferase	Continuous, U/L	Blood laboratory assessment at recruitment	Field ID: 30650	Standardscaling (mean=0, std=1)		0.5	4.08	0.25
ALT	Alanine Aminotransferase	Continuous, U/L	Blood laboratory assessment at recruitment	Field ID: 30620	Standardscaling (mean=0, std=1)		0.5	4.08	0.25
AP	Alkaline Phosphatase	Continuous, U/L	Blood laboratory assessment at recruitment	Field ID: 30610	Standardscaling (mean=0, std=1)		0.5	2.33	0.25
Albumin	Albumin	Continuous, g/L	Blood laboratory assessment at recruitment	Field ID: 30600	Standardscaling (mean=0, std=1)		0.4	1.75	3.4
Creatinine	Creatinine	Continuous, umol/L	Blood laboratory assessment at recruitment	Field ID: 30700	Standardscaling (mean=0, std=1)		1	4.08	0.4
Cystatine C	Cystatine C	Continuous, mg/L	Blood laboratory assessment at recruitment	Field ID: 30720	Standardscaling (mean=0, std=1)		2.4	13.7	9.7
Urea	Urea	Continuous, mmol/L	Blood laboratory assessment at recruitment	Field ID: 30670	Standardscaling (mean=0, std=1)		0.5	2.33	0.25
Urate	Urate	Continuous, umol/L	Blood laboratory assessment at recruitment	Field ID: 30880	Standardscaling (mean=0, std=1)		0.5	4.08	0.25
C-reaktive Protein	C-reaktive Protein	Continuous, mg/L	Blood laboratory assessment at recruitment	Field ID: 30710	Standardscaling (mean=0, std=1)
Erythrocyte Count	Erythrocyte Count	Continuous, 10^12 cells/Litre	Blood laboratory assessment at recruitment	Field ID: 30010	Standardscaling (mean=0, std=1)
Leukocyte Count	Leukocyte Count	Continuous, 10^9 cells/Litre	Blood laboratory assessment at recruitment	Field ID: 30000	Standardscaling (mean=0, std=1)
Platelet Count	Platelet Count	Continuous, 10^9 cells/Litre	Blood laboratory assessment at recruitment	Field ID: 30080	Standardscaling (mean=0, std=1)
Hemoglobin	Hemoglobin	Continuous, grams/decilitre	Blood laboratory assessment at recruitment	Field ID: 30020	Standardscaling (mean=0, std=1)
Hematocrit	Hematocrit	Continuous, %	Blood laboratory assessment at recruitment	Field ID: 30030	Standardscaling (mean=0, std=1)
MCH	Mean Corpuscular Hemoglobin	Continuous, picograms	Blood laboratory assessment at recruitment	Field ID: 30050	Standardscaling (mean=0, std=1)
MCV	Mean Corpuscular Volume	Continuous, femtolitres	Blood laboratory assessment at recruitment	Field ID: 30040	Standardscaling (mean=0, std=1)
MCHC	Mean Corpuscular Hemoglobin Concentration	Continuous, grams/decilitre	Blood laboratory assessment at recruitment	Field ID: 30060	Standardscaling (mean=0, std=1)		0.7	3.5
Antihypertensives	Prior Prescription of Antihypertensives	Binary	Questionnaire/Interview at recruitment	ATC: C02	Standardscaling (mean=0, std=1)
							11.9	63.24	21.35

## Sheet: ST3 - Metabolites
Abbreviation	Description	Subgroup	Group	Source	Coding	Transformation
Ala	Alanine	Amino acids	Amino acids	NMR at recruitment	Category ID: 220	log1p + Standardscaling (mean=0, std=1)
Gln	Glutamine	Amino acids	Amino acids	NMR at recruitment	Category ID: 220	log1p + Standardscaling (mean=0, std=1)
Gly	Glycine	Amino acids	Amino acids	NMR at recruitment	Category ID: 220	log1p + Standardscaling (mean=0, std=1)
His	Histidine	Amino acids	Amino acids	NMR at recruitment	Category ID: 220	log1p + Standardscaling (mean=0, std=1)
Ile	Isoleucine	Branched-chain amino acids	Amino acids	NMR at recruitment	Category ID: 220	log1p + Standardscaling (mean=0, std=1)
Leu	Leucine	Branched-chain amino acids	Amino acids	NMR at recruitment	Category ID: 220	log1p + Standardscaling (mean=0, std=1)
Total BCAA	Total concentration of branched-chain amino acids (leucine + isoleucine + valine)	Branched-chain amino acids	Amino acids	NMR at recruitment	Category ID: 220	log1p + Standardscaling (mean=0, std=1)
Val	Valine	Branched-chain amino acids	Amino acids	NMR at recruitment	Category ID: 220	log1p + Standardscaling (mean=0, std=1)
Phe	Phenylalanine	Aromatic amino acids	Amino acids	NMR at recruitment	Category ID: 220	log1p + Standardscaling (mean=0, std=1)
Tyr	Tyrosine	Aromatic amino acids	Amino acids	NMR at recruitment	Category ID: 220	log1p + Standardscaling (mean=0, std=1)
ApoA1	Apolipoprotein A1	Apolipoproteins	Apolipoproteins	NMR at recruitment	Category ID: 220	log1p + Standardscaling (mean=0, std=1)
ApoB	Apolipoprotein B	Apolipoproteins	Apolipoproteins	NMR at recruitment	Category ID: 220	log1p + Standardscaling (mean=0, std=1)
Clinical LDL-C	Clinical LDL cholesterol	Cholesterol	Cholesterol	NMR at recruitment	Category ID: 220	log1p + Standardscaling (mean=0, std=1)
HDL-C	HDL cholesterol	Cholesterol	Cholesterol	NMR at recruitment	Category ID: 220	log1p + Standardscaling (mean=0, std=1)
LDL-C	LDL cholesterol	Cholesterol	Cholesterol	NMR at recruitment	Category ID: 220	log1p + Standardscaling (mean=0, std=1)
non-HDL-C	Total cholesterol minus HDL-C	Cholesterol	Cholesterol	NMR at recruitment	Category ID: 220	log1p + Standardscaling (mean=0, std=1)
Remnant-C	Remnant cholesterol (non-HDL, non-LDL -cholesterol)	Cholesterol	Cholesterol	NMR at recruitment	Category ID: 220	log1p + Standardscaling (mean=0, std=1)
Total-C	Total cholesterol	Cholesterol	Cholesterol	NMR at recruitment	Category ID: 220	log1p + Standardscaling (mean=0, std=1)
VLDL-C	VLDL cholesterol	Cholesterol	Cholesterol	NMR at recruitment	Category ID: 220	log1p + Standardscaling (mean=0, std=1)
HDL-CE	Cholesteryl esters in HDL	Cholesteryl esters	Cholesteryl esters	NMR at recruitment	Category ID: 220	log1p + Standardscaling (mean=0, std=1)
LDL-CE	Cholesteryl esters in LDL	Cholesteryl esters	Cholesteryl esters	NMR at recruitment	Category ID: 220	log1p + Standardscaling (mean=0, std=1)
Total-CE	Total esterified cholesterol	Cholesteryl esters	Cholesteryl esters	NMR at recruitment	Category ID: 220	log1p + Standardscaling (mean=0, std=1)
VLDL-CE	Cholesteryl esters in VLDL	Cholesteryl esters	Cholesteryl esters	NMR at recruitment	Category ID: 220	log1p + Standardscaling (mean=0, std=1)
DHA	Docosahexaenoic acid	Fatty acids	Fatty acids	NMR at recruitment	Category ID: 220	log1p + Standardscaling (mean=0, std=1)
LA	Linoleic acid	Fatty acids	Fatty acids	NMR at recruitment	Category ID: 220	log1p + Standardscaling (mean=0, std=1)
MUFA	Monounsaturated fatty acids	Fatty acids	Fatty acids	NMR at recruitment	Category ID: 220	log1p + Standardscaling (mean=0, std=1)
Omega-3	Omega-3 fatty acids	Fatty acids	Fatty acids	NMR at recruitment	Category ID: 220	log1p + Standardscaling (mean=0, std=1)
Omega-6	Omega-6 fatty acids	Fatty acids	Fatty acids	NMR at recruitment	Category ID: 220	log1p + Standardscaling (mean=0, std=1)
PUFA	Polyunsaturated fatty acids	Fatty acids	Fatty acids	NMR at recruitment	Category ID: 220	log1p + Standardscaling (mean=0, std=1)
SFA	Saturated fatty acids	Fatty acids	Fatty acids	NMR at recruitment	Category ID: 220	log1p + Standardscaling (mean=0, std=1)
Total-FA	Total fatty acids	Fatty acids	Fatty acids	NMR at recruitment	Category ID: 220	log1p + Standardscaling (mean=0, std=1)
Unsaturation	Degree of unsaturation	Fatty acids	Fatty acids	NMR at recruitment	Category ID: 220	log1p + Standardscaling (mean=0, std=1)
Albumin	Albumin	Fluid balance	Fluid balance	NMR at recruitment	Category ID: 220	log1p + Standardscaling (mean=0, std=1)
Creatinine	Creatinine	Fluid balance	Fluid balance	NMR at recruitment	Category ID: 220	log1p + Standardscaling (mean=0, std=1)
HDL-FC	Free cholesterol in HDL	Free cholesterol	Free cholesterol	NMR at recruitment	Category ID: 220	log1p + Standardscaling (mean=0, std=1)
LDL-FC	Free cholesterol in LDL	Free cholesterol	Free cholesterol	NMR at recruitment	Category ID: 220	log1p + Standardscaling (mean=0, std=1)
Total-FC	Total free cholesterol	Free cholesterol	Free cholesterol	NMR at recruitment	Category ID: 220	log1p + Standardscaling (mean=0, std=1)
VLDL-FC	Free cholesterol in VLDL	Free cholesterol	Free cholesterol	NMR at recruitment	Category ID: 220	log1p + Standardscaling (mean=0, std=1)
Citrate	Citrate	Glycolysis related metabolites	Glycolysis related metabolites	NMR at recruitment	Category ID: 220	log1p + Standardscaling (mean=0, std=1)
Glucose	Glucose	Glycolysis related metabolites	Glycolysis related metabolites	NMR at recruitment	Category ID: 220	log1p + Standardscaling (mean=0, std=1)
Lactate	Lactate	Glycolysis related metabolites	Glycolysis related metabolites	NMR at recruitment	Category ID: 220	log1p + Standardscaling (mean=0, std=1)
Pyruvate	Pyruvate	Glycolysis related metabolites	Glycolysis related metabolites	NMR at recruitment	Category ID: 220	log1p + Standardscaling (mean=0, std=1)
GlycA	Glycoprotein acetyls	Inflammation	Inflammation	NMR at recruitment	Category ID: 220	log1p + Standardscaling (mean=0, std=1)
Acetate	Acetate	Ketone bodies	Ketone bodies	NMR at recruitment	Category ID: 220	log1p + Standardscaling (mean=0, std=1)
Acetoacetate	Acetoacetate	Ketone bodies	Ketone bodies	NMR at recruitment	Category ID: 220	log1p + Standardscaling (mean=0, std=1)
Acetone	Acetone	Ketone bodies	Ketone bodies	NMR at recruitment	Category ID: 220	log1p + Standardscaling (mean=0, std=1)
bOHbutyrate	3-Hydroxybutyrate	Ketone bodies	Ketone bodies	NMR at recruitment	Category ID: 220	log1p + Standardscaling (mean=0, std=1)
HDL-P	Concentration of HDL particles	Lipoprotein particle concentrations	Lipoprotein particle concentrations	NMR at recruitment	Category ID: 220	log1p + Standardscaling (mean=0, std=1)
LDL-P	Concentration of LDL particles	Lipoprotein particle concentrations	Lipoprotein particle concentrations	NMR at recruitment	Category ID: 220	log1p + Standardscaling (mean=0, std=1)
Total-P	Total concentration of lipoprotein particles	Lipoprotein particle concentrations	Lipoprotein particle concentrations	NMR at recruitment	Category ID: 220	log1p + Standardscaling (mean=0, std=1)
VLDL-P	Concentration of VLDL particles	Lipoprotein particle concentrations	Lipoprotein particle concentrations	NMR at recruitment	Category ID: 220	log1p + Standardscaling (mean=0, std=1)
HDL size	Average diameter for HDL particles	Lipoprotein particle sizes	Lipoprotein particle sizes	NMR at recruitment	Category ID: 220	log1p + Standardscaling (mean=0, std=1)
LDL size	Average diameter for LDL particles	Lipoprotein particle sizes	Lipoprotein particle sizes	NMR at recruitment	Category ID: 220	log1p + Standardscaling (mean=0, std=1)
VLDL size	Average diameter for VLDL particles	Lipoprotein particle sizes	Lipoprotein particle sizes	NMR at recruitment	Category ID: 220	log1p + Standardscaling (mean=0, std=1)
XXL-VLDL-C	Cholesterol in chylomicrons and extremely large VLDL	Chylomicrons and extremely large VLDL	Lipoprotein subclasses	NMR at recruitment	Category ID: 220	log1p + Standardscaling (mean=0, std=1)
XXL-VLDL-CE	Cholesteryl esters in chylomicrons and extremely large VLDL	Chylomicrons and extremely large VLDL	Lipoprotein subclasses	NMR at recruitment	Category ID: 220	log1p + Standardscaling (mean=0, std=1)
XXL-VLDL-FC	Free cholesterol in chylomicrons and extremely large VLDL	Chylomicrons and extremely large VLDL	Lipoprotein subclasses	NMR at recruitment	Category ID: 220	log1p + Standardscaling (mean=0, std=1)
XXL-VLDL-L	Total lipids in chylomicrons and extremely large VLDL	Chylomicrons and extremely large VLDL	Lipoprotein subclasses	NMR at recruitment	Category ID: 220	log1p + Standardscaling (mean=0, std=1)
XXL-VLDL-P	Concentration of chylomicrons and extremely large VLDL particles	Chylomicrons and extremely large VLDL	Lipoprotein subclasses	NMR at recruitment	Category ID: 220	log1p + Standardscaling (mean=0, std=1)
XXL-VLDL-PL	Phospholipids in chylomicrons and extremely large VLDL	Chylomicrons and extremely large VLDL	Lipoprotein subclasses	NMR at recruitment	Category ID: 220	log1p + Standardscaling (mean=0, std=1)
XXL-VLDL-TG	Triglycerides in chylomicrons and extremely large VLDL	Chylomicrons and extremely large VLDL	Lipoprotein subclasses	NMR at recruitment	Category ID: 220	log1p + Standardscaling (mean=0, std=1)
XL-VLDL-C	Cholesterol in very large VLDL	Very large VLDL	Lipoprotein subclasses	NMR at recruitment	Category ID: 220	log1p + Standardscaling (mean=0, std=1)
XL-VLDL-CE	Cholesteryl esters in very large VLDL	Very large VLDL	Lipoprotein subclasses	NMR at recruitment	Category ID: 220	log1p + Standardscaling (mean=0, std=1)
XL-VLDL-FC	Free cholesterol in very large VLDL	Very large VLDL	Lipoprotein subclasses	NMR at recruitment	Category ID: 220	log1p + Standardscaling (mean=0, std=1)
XL-VLDL-L	Total lipids in very large VLDL	Very large VLDL	Lipoprotein subclasses	NMR at recruitment	Category ID: 220	log1p + Standardscaling (mean=0, std=1)
XL-VLDL-P	Concentration of very large VLDL particles	Very large VLDL	Lipoprotein subclasses	NMR at recruitment	Category ID: 220	log1p + Standardscaling (mean=0, std=1)
XL-VLDL-PL	Phospholipids in very large VLDL	Very large VLDL	Lipoprotein subclasses	NMR at recruitment	Category ID: 220	log1p + Standardscaling (mean=0, std=1)
XL-VLDL-TG	Triglycerides in very large VLDL	Very large VLDL	Lipoprotein subclasses	NMR at recruitment	Category ID: 220	log1p + Standardscaling (mean=0, std=1)
L-VLDL-C	Cholesterol in large VLDL	Large VLDL	Lipoprotein subclasses	NMR at recruitment	Category ID: 220	log1p + Standardscaling (mean=0, std=1)
L-VLDL-CE	Cholesteryl esters in large VLDL	Large VLDL	Lipoprotein subclasses	NMR at recruitment	Category ID: 220	log1p + Standardscaling (mean=0, std=1)
L-VLDL-FC	Free cholesterol in large VLDL	Large VLDL	Lipoprotein subclasses	NMR at recruitment	Category ID: 220	log1p + Standardscaling (mean=0, std=1)
L-VLDL-L	Total lipids in large VLDL	Large VLDL	Lipoprotein subclasses	NMR at recruitment	Category ID: 220	log1p + Standardscaling (mean=0, std=1)
L-VLDL-P	Concentration of large VLDL particles	Large VLDL	Lipoprotein subclasses	NMR at recruitment	Category ID: 220	log1p + Standardscaling (mean=0, std=1)
L-VLDL-PL	Phospholipids in large VLDL	Large VLDL	Lipoprotein subclasses	NMR at recruitment	Category ID: 220	log1p + Standardscaling (mean=0, std=1)
L-VLDL-TG	Triglycerides in large VLDL	Large VLDL	Lipoprotein subclasses	NMR at recruitment	Category ID: 220	log1p + Standardscaling (mean=0, std=1)
M-VLDL-C	Cholesterol in medium VLDL	Medium VLDL	Lipoprotein subclasses	NMR at recruitment	Category ID: 220	log1p + Standardscaling (mean=0, std=1)
M-VLDL-CE	Cholesteryl esters in medium VLDL	Medium VLDL	Lipoprotein subclasses	NMR at recruitment	Category ID: 220	log1p + Standardscaling (mean=0, std=1)
M-VLDL-FC	Free cholesterol in medium VLDL	Medium VLDL	Lipoprotein subclasses	NMR at recruitment	Category ID: 220	log1p + Standardscaling (mean=0, std=1)
M-VLDL-L	Total lipids in medium VLDL	Medium VLDL	Lipoprotein subclasses	NMR at recruitment	Category ID: 220	log1p + Standardscaling (mean=0, std=1)
M-VLDL-P	Concentration of medium VLDL particles	Medium VLDL	Lipoprotein subclasses	NMR at recruitment	Category ID: 220	log1p + Standardscaling (mean=0, std=1)
M-VLDL-PL	Phospholipids in medium VLDL	Medium VLDL	Lipoprotein subclasses	NMR at recruitment	Category ID: 220	log1p + Standardscaling (mean=0, std=1)
M-VLDL-TG	Triglycerides in medium VLDL	Medium VLDL	Lipoprotein subclasses	NMR at recruitment	Category ID: 220	log1p + Standardscaling (mean=0, std=1)
S-VLDL-C	Cholesterol in small VLDL	Small VLDL	Lipoprotein subclasses	NMR at recruitment	Category ID: 220	log1p + Standardscaling (mean=0, std=1)
S-VLDL-CE	Cholesteryl esters in small VLDL	Small VLDL	Lipoprotein subclasses	NMR at recruitment	Category ID: 220	log1p + Standardscaling (mean=0, std=1)
S-VLDL-FC	Free cholesterol in small VLDL	Small VLDL	Lipoprotein subclasses	NMR at recruitment	Category ID: 220	log1p + Standardscaling (mean=0, std=1)
S-VLDL-L	Total lipids in small VLDL	Small VLDL	Lipoprotein subclasses	NMR at recruitment	Category ID: 220	log1p + Standardscaling (mean=0, std=1)
S-VLDL-P	Concentration of small VLDL particles	Small VLDL	Lipoprotein subclasses	NMR at recruitment	Category ID: 220	log1p + Standardscaling (mean=0, std=1)
S-VLDL-PL	Phospholipids in small VLDL	Small VLDL	Lipoprotein subclasses	NMR at recruitment	Category ID: 220	log1p + Standardscaling (mean=0, std=1)
S-VLDL-TG	Triglycerides in small VLDL	Small VLDL	Lipoprotein subclasses	NMR at recruitment	Category ID: 220	log1p + Standardscaling (mean=0, std=1)
XS-VLDL-C	Cholesterol in very small VLDL	Very small VLDL	Lipoprotein subclasses	NMR at recruitment	Category ID: 220	log1p + Standardscaling (mean=0, std=1)
XS-VLDL-CE	Cholesteryl esters in very small VLDL	Very small VLDL	Lipoprotein subclasses	NMR at recruitment	Category ID: 220	log1p + Standardscaling (mean=0, std=1)
XS-VLDL-FC	Free cholesterol in very small VLDL	Very small VLDL	Lipoprotein subclasses	NMR at recruitment	Category ID: 220	log1p + Standardscaling (mean=0, std=1)
XS-VLDL-L	Total lipids in very small VLDL	Very small VLDL	Lipoprotein subclasses	NMR at recruitment	Category ID: 220	log1p + Standardscaling (mean=0, std=1)
XS-VLDL-P	Concentration of very small VLDL particles	Very small VLDL	Lipoprotein subclasses	NMR at recruitment	Category ID: 220	log1p + Standardscaling (mean=0, std=1)
XS-VLDL-PL	Phospholipids in very small VLDL	Very small VLDL	Lipoprotein subclasses	NMR at recruitment	Category ID: 220	log1p + Standardscaling (mean=0, std=1)
XS-VLDL-TG	Triglycerides in very small VLDL	Very small VLDL	Lipoprotein subclasses	NMR at recruitment	Category ID: 220	log1p + Standardscaling (mean=0, std=1)
IDL-C	Cholesterol in IDL	IDL	Lipoprotein subclasses	NMR at recruitment	Category ID: 220	log1p + Standardscaling (mean=0, std=1)
IDL-CE	Cholesteryl esters in IDL	IDL	Lipoprotein subclasses	NMR at recruitment	Category ID: 220	log1p + Standardscaling (mean=0, std=1)
IDL-FC	Free cholesterol in IDL	IDL	Lipoprotein subclasses	NMR at recruitment	Category ID: 220	log1p + Standardscaling (mean=0, std=1)
IDL-L	Total lipids in IDL	IDL	Lipoprotein subclasses	NMR at recruitment	Category ID: 220	log1p + Standardscaling (mean=0, std=1)
IDL-P	Concentration of IDL particles	IDL	Lipoprotein subclasses	NMR at recruitment	Category ID: 220	log1p + Standardscaling (mean=0, std=1)
IDL-PL	Phospholipids in IDL	IDL	Lipoprotein subclasses	NMR at recruitment	Category ID: 220	log1p + Standardscaling (mean=0, std=1)
IDL-TG	Triglycerides in IDL	IDL	Lipoprotein subclasses	NMR at recruitment	Category ID: 220	log1p + Standardscaling (mean=0, std=1)
L-LDL-C	Cholesterol in large LDL	Large LDL	Lipoprotein subclasses	NMR at recruitment	Category ID: 220	log1p + Standardscaling (mean=0, std=1)
L-LDL-CE	Cholesteryl esters in large LDL	Large LDL	Lipoprotein subclasses	NMR at recruitment	Category ID: 220	log1p + Standardscaling (mean=0, std=1)
L-LDL-FC	Free cholesterol in large LDL	Large LDL	Lipoprotein subclasses	NMR at recruitment	Category ID: 220	log1p + Standardscaling (mean=0, std=1)
L-LDL-L	Total lipids in large LDL	Large LDL	Lipoprotein subclasses	NMR at recruitment	Category ID: 220	log1p + Standardscaling (mean=0, std=1)
L-LDL-P	Concentration of large LDL particles	Large LDL	Lipoprotein subclasses	NMR at recruitment	Category ID: 220	log1p + Standardscaling (mean=0, std=1)
L-LDL-PL	Phospholipids in large LDL	Large LDL	Lipoprotein subclasses	NMR at recruitment	Category ID: 220	log1p + Standardscaling (mean=0, std=1)
L-LDL-TG	Triglycerides in large LDL	Large LDL	Lipoprotein subclasses	NMR at recruitment	Category ID: 220	log1p + Standardscaling (mean=0, std=1)
M-LDL-C	Cholesterol in medium LDL	Medium LDL	Lipoprotein subclasses	NMR at recruitment	Category ID: 220	log1p + Standardscaling (mean=0, std=1)
M-LDL-CE	Cholesteryl esters in medium LDL	Medium LDL	Lipoprotein subclasses	NMR at recruitment	Category ID: 220	log1p + Standardscaling (mean=0, std=1)
M-LDL-FC	Free cholesterol in medium LDL	Medium LDL	Lipoprotein subclasses	NMR at recruitment	Category ID: 220	log1p + Standardscaling (mean=0, std=1)
M-LDL-L	Total lipids in medium LDL	Medium LDL	Lipoprotein subclasses	NMR at recruitment	Category ID: 220	log1p + Standardscaling (mean=0, std=1)
M-LDL-P	Concentration of medium LDL particles	Medium LDL	Lipoprotein subclasses	NMR at recruitment	Category ID: 220	log1p + Standardscaling (mean=0, std=1)
M-LDL-PL	Phospholipids in medium LDL	Medium LDL	Lipoprotein subclasses	NMR at recruitment	Category ID: 220	log1p + Standardscaling (mean=0, std=1)
M-LDL-TG	Triglycerides in medium LDL	Medium LDL	Lipoprotein subclasses	NMR at recruitment	Category ID: 220	log1p + Standardscaling (mean=0, std=1)
S-LDL-C	Cholesterol in small LDL	Small LDL	Lipoprotein subclasses	NMR at recruitment	Category ID: 220	log1p + Standardscaling (mean=0, std=1)
S-LDL-CE	Cholesteryl esters in small LDL	Small LDL	Lipoprotein subclasses	NMR at recruitment	Category ID: 220	log1p + Standardscaling (mean=0, std=1)
S-LDL-FC	Free cholesterol in small LDL	Small LDL	Lipoprotein subclasses	NMR at recruitment	Category ID: 220	log1p + Standardscaling (mean=0, std=1)
S-LDL-L	Total lipids in small LDL	Small LDL	Lipoprotein subclasses	NMR at recruitment	Category ID: 220	log1p + Standardscaling (mean=0, std=1)
S-LDL-P	Concentration of small LDL particles	Small LDL	Lipoprotein subclasses	NMR at recruitment	Category ID: 220	log1p + Standardscaling (mean=0, std=1)
S-LDL-PL	Phospholipids in small LDL	Small LDL	Lipoprotein subclasses	NMR at recruitment	Category ID: 220	log1p + Standardscaling (mean=0, std=1)
S-LDL-TG	Triglycerides in small LDL	Small LDL	Lipoprotein subclasses	NMR at recruitment	Category ID: 220	log1p + Standardscaling (mean=0, std=1)
XL-HDL-C	Cholesterol in very large HDL	Very large HDL	Lipoprotein subclasses	NMR at recruitment	Category ID: 220	log1p + Standardscaling (mean=0, std=1)
XL-HDL-CE	Cholesteryl esters in very large HDL	Very large HDL	Lipoprotein subclasses	NMR at recruitment	Category ID: 220	log1p + Standardscaling (mean=0, std=1)
XL-HDL-FC	Free cholesterol in very large HDL	Very large HDL	Lipoprotein subclasses	NMR at recruitment	Category ID: 220	log1p + Standardscaling (mean=0, std=1)
XL-HDL-L	Total lipids in very large HDL	Very large HDL	Lipoprotein subclasses	NMR at recruitment	Category ID: 220	log1p + Standardscaling (mean=0, std=1)
XL-HDL-P	Concentration of very large HDL particles	Very large HDL	Lipoprotein subclasses	NMR at recruitment	Category ID: 220	log1p + Standardscaling (mean=0, std=1)
XL-HDL-PL	Phospholipids in very large HDL	Very large HDL	Lipoprotein subclasses	NMR at recruitment	Category ID: 220	log1p + Standardscaling (mean=0, std=1)
XL-HDL-TG	Triglycerides in very large HDL	Very large HDL	Lipoprotein subclasses	NMR at recruitment	Category ID: 220	log1p + Standardscaling (mean=0, std=1)
L-HDL-C	Cholesterol in large HDL	Large HDL	Lipoprotein subclasses	NMR at recruitment	Category ID: 220	log1p + Standardscaling (mean=0, std=1)
L-HDL-CE	Cholesteryl esters in large HDL	Large HDL	Lipoprotein subclasses	NMR at recruitment	Category ID: 220	log1p + Standardscaling (mean=0, std=1)
L-HDL-FC	Free cholesterol in large HDL	Large HDL	Lipoprotein subclasses	NMR at recruitment	Category ID: 220	log1p + Standardscaling (mean=0, std=1)
L-HDL-L	Total lipids in large HDL	Large HDL	Lipoprotein subclasses	NMR at recruitment	Category ID: 220	log1p + Standardscaling (mean=0, std=1)
L-HDL-P	Concentration of large HDL particles	Large HDL	Lipoprotein subclasses	NMR at recruitment	Category ID: 220	log1p + Standardscaling (mean=0, std=1)
L-HDL-PL	Phospholipids in large HDL	Large HDL	Lipoprotein subclasses	NMR at recruitment	Category ID: 220	log1p + Standardscaling (mean=0, std=1)
L-HDL-TG	Triglycerides in large HDL	Large HDL	Lipoprotein subclasses	NMR at recruitment	Category ID: 220	log1p + Standardscaling (mean=0, std=1)
M-HDL-C	Cholesterol in medium HDL	Medium HDL	Lipoprotein subclasses	NMR at recruitment	Category ID: 220	log1p + Standardscaling (mean=0, std=1)
M-HDL-CE	Cholesteryl esters in medium HDL	Medium HDL	Lipoprotein subclasses	NMR at recruitment	Category ID: 220	log1p + Standardscaling (mean=0, std=1)
M-HDL-FC	Free cholesterol in medium HDL	Medium HDL	Lipoprotein subclasses	NMR at recruitment	Category ID: 220	log1p + Standardscaling (mean=0, std=1)
M-HDL-L	Total lipids in medium HDL	Medium HDL	Lipoprotein subclasses	NMR at recruitment	Category ID: 220	log1p + Standardscaling (mean=0, std=1)
M-HDL-P	Concentration of medium HDL particles	Medium HDL	Lipoprotein subclasses	NMR at recruitment	Category ID: 220	log1p + Standardscaling (mean=0, std=1)
M-HDL-PL	Phospholipids in medium HDL	Medium HDL	Lipoprotein subclasses	NMR at recruitment	Category ID: 220	log1p + Standardscaling (mean=0, std=1)
M-HDL-TG	Triglycerides in medium HDL	Medium HDL	Lipoprotein subclasses	NMR at recruitment	Category ID: 220	log1p + Standardscaling (mean=0, std=1)
S-HDL-C	Cholesterol in small HDL	Small HDL	Lipoprotein subclasses	NMR at recruitment	Category ID: 220	log1p + Standardscaling (mean=0, std=1)
S-HDL-CE	Cholesteryl esters in small HDL	Small HDL	Lipoprotein subclasses	NMR at recruitment	Category ID: 220	log1p + Standardscaling (mean=0, std=1)
S-HDL-FC	Free cholesterol in small HDL	Small HDL	Lipoprotein subclasses	NMR at recruitment	Category ID: 220	log1p + Standardscaling (mean=0, std=1)
S-HDL-L	Total lipids in small HDL	Small HDL	Lipoprotein subclasses	NMR at recruitment	Category ID: 220	log1p + Standardscaling (mean=0, std=1)
S-HDL-P	Concentration of small HDL particles	Small HDL	Lipoprotein subclasses	NMR at recruitment	Category ID: 220	log1p + Standardscaling (mean=0, std=1)
S-HDL-PL	Phospholipids in small HDL	Small HDL	Lipoprotein subclasses	NMR at recruitment	Category ID: 220	log1p + Standardscaling (mean=0, std=1)
S-HDL-TG	Triglycerides in small HDL	Small HDL	Lipoprotein subclasses	NMR at recruitment	Category ID: 220	log1p + Standardscaling (mean=0, std=1)
Cholines	Total cholines	Other lipids	Other lipids	NMR at recruitment	Category ID: 220	log1p + Standardscaling (mean=0, std=1)
Phosphatidylc	Phosphatidylcholines	Other lipids	Other lipids	NMR at recruitment	Category ID: 220	log1p + Standardscaling (mean=0, std=1)
Phosphoglyc	Phosphoglycerides	Other lipids	Other lipids	NMR at recruitment	Category ID: 220	log1p + Standardscaling (mean=0, std=1)
Sphingomyelins	Sphingomyelins	Other lipids	Other lipids	NMR at recruitment	Category ID: 220	log1p + Standardscaling (mean=0, std=1)
HDL-PL	Phospholipids in HDL	Phospholipids	Phospholipids	NMR at recruitment	Category ID: 220	log1p + Standardscaling (mean=0, std=1)
LDL-PL	Phospholipids in LDL	Phospholipids	Phospholipids	NMR at recruitment	Category ID: 220	log1p + Standardscaling (mean=0, std=1)
Total-PL	Total phospholipids in lipoprotein particles	Phospholipids	Phospholipids	NMR at recruitment	Category ID: 220	log1p + Standardscaling (mean=0, std=1)
VLDL-PL	Phospholipids in VLDL	Phospholipids	Phospholipids	NMR at recruitment	Category ID: 220	log1p + Standardscaling (mean=0, std=1)
HDL-L	Total lipids in HDL	Total lipids	Total lipids	NMR at recruitment	Category ID: 220	log1p + Standardscaling (mean=0, std=1)
LDL-L	Total lipids in LDL	Total lipids	Total lipids	NMR at recruitment	Category ID: 220	log1p + Standardscaling (mean=0, std=1)
Total-L	Total lipids in lipoprotein particles	Total lipids	Total lipids	NMR at recruitment	Category ID: 220	log1p + Standardscaling (mean=0, std=1)
VLDL-L	Total lipids in VLDL	Total lipids	Total lipids	NMR at recruitment	Category ID: 220	log1p + Standardscaling (mean=0, std=1)
HDL-TG	Triglycerides in HDL	Triglycerides	Triglycerides	NMR at recruitment	Category ID: 220	log1p + Standardscaling (mean=0, std=1)
LDL-TG	Triglycerides in LDL	Triglycerides	Triglycerides	NMR at recruitment	Category ID: 220	log1p + Standardscaling (mean=0, std=1)
Total-TG	Total triglycerides	Triglycerides	Triglycerides	NMR at recruitment	Category ID: 220	log1p + Standardscaling (mean=0, std=1)
VLDL-TG	Triglycerides in VLDL	Triglycerides	Triglycerides	NMR at recruitment	Category ID: 220	log1p + Standardscaling (mean=0, std=1)

## Sheet: ST4 - Cohort Comparison
		UKB (n=117981)					WHII (n=6117)					Rotterdam Study (n=2949)				Leiden Longevity Study (n=1655)				PROSPER (n=960)
		Median (IQR)				44-49	50-54	55-59	60-64	65-69		Median (IQR)				Median (IQR)				Median (IQR)
Basic Characteristics	Age (Years)	58	50	63		1268 (20.7%)	1775 (29.0%)	1293 (21.1%)	1296 (21.2%)	485 (7.9%)		74	70	79		59	54	63		75	73	78
	Biological Sex	Male: 54078 (45.8%) Female: 63903 (54.2%)				Male: 4347 (71.1%) Female: 1770 (28.9%)						Male: 1243 (42.1%) Female: 1706 (57.9%)				Male: 734 (44.5%) Female: 921 (55.5%)				Male: 493 (51.4%) Female: 467 (48.6%)
		Median (IQR)					Median (IQR)					Median (IQR)				Median (IQR)				Median (IQR)
NMR Metabolites	Acetate (mmol/l)	0.014087	0.010775	0.017903			0.0455115	0.031677	0.0653208			0.0437889	0.0332258	0.0581239		0.0373502	0.0282652	0.0514637		0.0183361	0.0125378	0.026385
	Acetoacetate (mmol/l)	0.0094069	0.00586952	0.015185			0.0150096	0.0086827	0.0283226			0.0225739	0.0153033	0.0359496		0.0203482	0.0141233	0.0314076		0.0035477	0.00162199	0.00619008
	Acetone (mmol/l)	0.012849	0.011083	0.015556			0.0216962	0.0166394	0.032961			0.0154311	0.0134117	0.0185473		0.0153259	0.0132139	0.0183895		0.0220526	0.017263	0.0318136
	Ala (mmol/l)	0.28838	0.24046	0.34334			0.410404	0.365423	0.463068			0.343739	0.299982	0.393358		0.353866	0.309222	0.408139		0.364865	0.312016	0.422578
	Albumin (g/l)	38.892	36.877	40.905			44.1179	42.1423	46.008			38.2079	36.5463	39.9692		38.5751	36.7892	40.6006		36.403	34.4561	38.527
	ApoA1 (g/l)	1.4153	1.2677	1.5839			1.50932	1.38565	1.6601			1.45572	1.31363	1.62653		1.52889	1.35938	1.71008		1.3425	1.20292	1.48608
	ApoB (g/l)	0.82455	0.69803	0.96351			0.983827	0.851332	1.12744			1.00194	0.875429	1.13559		1.00528	0.878867	1.14317		0.892787	0.738057	1.04078
	bOHbutyrate (mmol/l)	0.0410305	0.027732	0.0652625			0.0513213	0.0239816	0.122872			0.0492838	0.0347008	0.0810834		0.0419124	0.0284041	0.0667007		0.082676	0.0576928	0.126872
	Cholines (mmol/l)	2.5106	2.2512	2.78373			2.77507	2.55531	3.02093			2.72591	2.44799	2.96666		2.80565	2.53401	3.06153		2.39438	2.11389	2.63943
	Citrate (mmol/l)	0.0611145	0.053782	0.069265			0.0613855	0.0570193	0.0669733			0.0775792	0.0692706	0.0878321		0.0741247	0.0638185	0.0839262		0.078254	0.0692945	0.087672
	Clinical LDL-C (mmol/l)	2.4709	2.0049	2.9673			3.18271	2.72289	3.66697			3.32949	2.83949	3.82672		3.36777	2.89308	3.89069		2.79743	2.2567	3.38107
	Creatinine (mmol/l)	0.06461	0.056937	0.073432			0.0798293	0.070164	0.0886411			0.0771194	0.0682658	0.0879806		0.0750147	0.066325	0.0856026		0.0787389	0.0677268	0.0912864
	DHA (mmol/l)	0.22193	0.1782	0.27569			0.241765	0.199727	0.293539			0.200017	0.162	0.248611		0.222891	0.17497	0.273498		0.189467	0.150566	0.234578
	Gln (mmol/l)	0.52846	0.47818	0.5799			0.635354	0.589797	0.683325			0.654735	0.60751	0.700653		0.661907	0.611158	0.711469		0.622669	0.567527	0.667741
	Glucose (mmol/l)	3.4366	3.0124	3.8866			5.06074	4.74652	5.42611			5.85589	5.48843	6.43455		5.8277	5.36161	6.47311		4.00724	2.93324	4.82908
	Gly (mmol/l)	0.15038	0.12165	0.191037			0.255114	0.227954	0.289901			0.15978	0.127834	0.202644		0.174707	0.14021	0.218494		0.169196	0.132681	0.213659
	GlycA (mmol/l)	0.78317	0.71092	0.86281			0.828487	0.765601	0.89965			0.886294	0.813535	0.966709		0.885683	0.809503	0.966829		0.888635	0.815008	0.967938
	HDL size (nm)	9.609	9.4897	9.7711			9.60486	9.50937	9.7277			9.53291	9.43008	9.66978		9.53511	9.4301	9.66884		9.53835	9.43911	9.66439
	HDL-C (mmol/l)	1.2564	1.0646	1.4936			1.37729	1.2254	1.57307			1.31733	1.12626	1.54357		1.38298	1.1773	1.64138		1.18993	1.02327	1.38254
	HDL-CE (mmol/l)	0.97869	0.82617	1.165			1.07708	0.957019	1.23161			1.02895	0.874718	1.2076		1.08036	0.912746	1.28464		0.926241	0.796175	1.08178
	HDL-FC (mmol/l)	0.27877	0.23703	0.33065			0.302304	0.266964	0.34676			0.290725	0.251942	0.339749		0.305813	0.262687	0.358872		0.260821	0.227159	0.300951
	HDL-L (mmol/l)	2.9047	2.5222	3.359			3.07316	2.75036	3.46574			2.93071	2.56402	3.37996		3.08002	2.66803	3.54956		2.68293	2.31929	3.03681
	HDL-P (mmol/l)	0.014825	0.013341	0.016449			0.0163136	0.0150822	0.0177426			0.0160948	0.0144791	0.0177435		0.0167991	0.0150904	0.0187705		0.014421	0.0130044	0.0160362
	HDL-PL (mmol/l)	1.5018	1.3077	1.7261			1.55179	1.38433	1.75154			1.48425	1.3086	1.70662		1.56299	1.35225	1.79085		1.35478	1.17706	1.53301
	HDL-TG (mmol/l)	0.13699	0.11062	0.16876			0.133197	0.106917	0.166405			0.123007	0.101662	0.15119		0.127976	0.10321	0.157382		0.125628	0.100544	0.15763
	His (mmol/l)	0.063829	0.0576005	0.070322			0.0780978	0.0711346	0.0843646			0.0731071	0.0668874	0.0791699		0.0722682	0.0648386	0.0789341		0.0660563	0.0595236	0.0722646
	IDL-C (mmol/l)	0.82505	0.68533	0.96902			0.975989	0.859085	1.1062			0.988896	0.847716	1.14291		0.991822	0.852381	1.14546		0.845731	0.715698	1.0081
	IDL-CE (mmol/l)	0.60767	0.50387	0.7147			0.728026	0.640604	0.822648			0.729453	0.623224	0.842545		0.741415	0.634191	0.849493		0.61778	0.521732	0.737691
	IDL-FC (mmol/l)	0.21697	0.18021	0.25512			0.249543	0.217824	0.284828			0.262964	0.225577	0.300382		0.254248	0.218579	0.294952		0.233012	0.193463	0.274184
	IDL-L (mmol/l)	1.2094	1.0226	1.4043			1.41563	1.2468	1.60099			1.41854	1.23218	1.61868		1.41952	1.23472	1.62069		1.25848	1.06484	1.48184
	IDL-P (mmol/l)	0.00030348	0.00025347	0.00035711			0.000345274	0.000304921	0.000389711			0.000342197	0.000296525	0.000391964		0.000337524	0.000295771	0.000386495		0.000308575	0.000257101	0.000362316
	IDL-PL (mmol/l)	0.28702	0.24502	0.33165			0.332875	0.293429	0.37692			0.330661	0.287084	0.374268		0.327978	0.285592	0.370759		0.302995	0.25503	0.352984
	IDL-TG (mmol/l)	0.094824	0.081001	0.11247			0.101765	0.0877934	0.120307			0.0955638	0.0821323	0.112377		0.0989943	0.0844312	0.11596		0.0991949	0.0843012	0.119479
	Ile (mmol/l)	0.04663	0.037961	0.057899			0.0557745	0.0472302	0.0654949			0.051713	0.0444095	0.0612924		0.0534955	0.0450793	0.0664892		0.0561917	0.0478649	0.0656071
	L-HDL-C (mmol/l)	0.25529	0.16879	0.38555			0.288125	0.217512	0.388594			0.242934	0.162146	0.357972		0.255098	0.167914	0.374323		0.217893	0.153046	0.312217
	L-HDL-CE (mmol/l)	0.19739	0.12938	0.29888			0.225116	0.170743	0.303925			0.188693	0.126051	0.279089		0.198233	0.128394	0.291874		0.170384	0.118229	0.24335
	L-HDL-FC (mmol/l)	0.058302	0.039294	0.086743			0.0627986	0.0463485	0.0857308			0.054043	0.0366469	0.0789135		0.0566553	0.0373667	0.0816827		0.047792	0.0337668	0.0692143
	L-HDL-L (mmol/l)	0.57378	0.40502	0.82208			0.614763	0.471733	0.812551			0.526188	0.368026	0.744065		0.556032	0.384658	0.788163		0.485018	0.351561	0.662525
	L-HDL-P (mmol/l)	0.0012165	0.00081557	0.0018088			0.00137002	0.0010367	0.00183199			0.00113975	0.000773548	0.00164846		0.00120298	0.000813521	0.00175066		0.00103192	0.000741902	0.00147457
	L-HDL-PL (mmol/l)	0.28998	0.20786	0.4061			0.298306	0.226735	0.392229			0.259979	0.187244	0.364295		0.278857	0.193798	0.385707		0.238281	0.171794	0.320788
	L-HDL-TG (mmol/l)	0.028316	0.021631	0.036641			0.0271302	0.0204249	0.035537			0.0222995	0.0168112	0.0291208		0.0230359	0.0172017	0.030298		0.0246464	0.0189544	0.0331006
	L-LDL-C (mmol/l)	1.095	0.91986	1.2868			1.39564	1.213	1.58876			1.45326	1.25335	1.67108		1.4887	1.29201	1.70645		1.23301	1.02585	1.46739
	L-LDL-CE (mmol/l)	0.80722	0.67892	0.94763			1.03219	0.895886	1.17598			1.07413	0.921616	1.23492		1.10306	0.956997	1.26829		0.907166	0.758199	1.07616
	L-LDL-FC (mmol/l)	0.28819	0.23933	0.34016			0.364239	0.317667	0.414762			0.380093	0.324538	0.436697		0.383606	0.32897	0.442323		0.326361	0.271038	0.388824
	L-LDL-L (mmol/l)	1.5382	1.3029	1.7939			1.92855	1.68665	2.18365			1.99847	1.7358	2.276		2.04406	1.78703	2.32864		1.72209	1.44902	2.02297
	L-LDL-P (mmol/l)	0.00071034	0.00060188	0.00083319			0.000878348	0.000761718	0.00100622			0.000876023	0.00075882	0.00100354		0.000877931	0.000763256	0.00100634		0.000808517	0.000668669	0.000939513
	L-LDL-PL (mmol/l)	0.3485	0.29595	0.40464			0.428362	0.377452	0.482592			0.442865	0.38767	0.498771		0.448459	0.394621	0.507685		0.386489	0.326009	0.451583
	L-LDL-TG (mmol/l)	0.091722	0.07852	0.10899			0.102628	0.0893913	0.120323			0.0988188	0.0859687	0.114482		0.103086	0.0887297	0.119527		0.101069	0.0867098	0.121493
	L-VLDL-C (mmol/l)	0.09224	0.062173	0.12669			0.102381	0.0711026	0.134524			0.110445	0.0802955	0.149575		0.111222	0.0778346	0.153352		0.0820039	0.0591487	0.111883
	L-VLDL-CE (mmol/l)	0.048924	0.034053	0.06545			0.0555777	0.0393942	0.071628			0.0583358	0.0435693	0.077177		0.0588033	0.0422976	0.078329		0.0449512	0.0326544	0.0611252
	L-VLDL-FC (mmol/l)	0.043034	0.02759	0.061401			0.046711	0.0312132	0.0630302			0.0517843	0.0361182	0.0728609		0.0525032	0.0354682	0.0759959		0.0376889	0.0263084	0.0513563
	L-VLDL-L (mmol/l)	0.30116	0.1955	0.43149			0.311061	0.20679	0.43086			0.368147	0.257621	0.527326		0.381826	0.259428	0.56379		0.239957	0.17135	0.329934
	L-VLDL-P (mmol/l)	9.3035e-06	6.0056e-06	1.345e-05			9.71515e-06	6.47317e-06	1.34924e-05			1.11737e-05	7.78579e-06	1.60272e-05		1.15287e-05	7.79098e-06	1.69986e-05		7.73087e-06	5.38874e-06	1.06416e-05
	L-VLDL-PL (mmol/l)	0.060627	0.036419	0.089671			0.0641313	0.0405419	0.0908154			0.071456	0.0474992	0.105087		0.073892	0.0474592	0.111162		0.0511795	0.0330896	0.0717026
	L-VLDL-TG (mmol/l)	0.14738	0.095255	0.21568			0.143712	0.0936982	0.205473			0.188023	0.127824	0.271415		0.194893	0.132043	0.300636		0.109072	0.074132	0.149
	LA (mmol/l)	3.36815	2.9467	3.8252			3.82898	3.44527	4.26851			3.89863	3.4367	4.38124		3.96562	3.48936	4.46616		3.26513	2.82466	3.78975
	Lactate (mmol/l)	3.6846	3.0464	4.42352			2.45749	2.09789	2.92734			1.19908	0.95226	1.55131		1.39712	1.03648	1.89412		5.21546	3.71749	7.87947
	LDL size (nm)	23.925	23.863	23.981			23.9674	23.9386	23.9926			23.927	23.8522	23.9877		23.9084	23.8426	23.9705		23.9701	23.9158	24.0145
	LDL-C (mmol/l)	1.6829	1.4086	1.9808			2.1396	1.85552	2.43517			2.24564	1.93635	2.55068		2.30085	1.99223	2.61625		1.89572	1.58042	2.2318
	LDL-CE (mmol/l)	1.2311	1.0302	1.45			1.56466	1.35179	1.78574			1.6416	1.41064	1.86393		1.68697	1.45254	1.92222		1.36721	1.13764	1.61272
	LDL-FC (mmol/l)	0.45232	0.37627	0.53355			0.574572	0.501117	0.654521			0.607565	0.520973	0.693211		0.617661	0.534526	0.706305		0.517437	0.429912	0.614584
	LDL-L (mmol/l)	2.4132	2.0397	2.8216			3.02331	2.63751	3.4254			3.15698	2.73695	3.56411		3.22992	2.81414	3.66153		2.699	2.27138	3.16723
	LDL-P (mmol/l)	0.0011625	0.00098673	0.0013576			0.00141805	0.00122562	0.00162414			0.00144639	0.00126406	0.00164303		0.0014571	0.00127192	0.00165516		0.00128857	0.00107438	0.00149654
	LDL-PL (mmol/l)	0.59048	0.50129	0.68641			0.728892	0.640345	0.820559			0.756745	0.662724	0.852722		0.773634	0.678101	0.872815		0.659023	0.554928	0.766749
	LDL-TG (mmol/l)	0.13618	0.11554	0.16373			0.150846	0.130509	0.178284			0.147486	0.127295	0.172843		0.153619	0.13227	0.180487		0.147972	0.125897	0.180198
	Leu (mmol/l)	0.096569	0.081826	0.11454			0.125883	0.112148	0.141225			0.103837	0.0906664	0.118684		0.107137	0.0927927	0.127898		0.114894	0.101976	0.134027
	M-HDL-C (mmol/l)	0.47669	0.40086	0.56301			0.518575	0.4582	0.592036			0.494997	0.419315	0.586212		0.530592	0.440635	0.62834		0.442254	0.371602	0.518011
	M-HDL-CE (mmol/l)	0.3935	0.33247	0.4628			0.425948	0.377489	0.486656			0.407199	0.346324	0.48006		0.434896	0.362506	0.516335		0.366044	0.309849	0.428464
	M-HDL-FC (mmol/l)	0.083277	0.068219	0.10057			0.0922154	0.0796367	0.107255			0.0880582	0.0732423	0.104878		0.0948424	0.0779406	0.113076		0.0755664	0.0612487	0.0893886
	M-HDL-L (mmol/l)	1.005	0.86614	1.1581			1.06326	0.943393	1.20049			1.0077	0.876312	1.16596		1.07271	0.917915	1.2426		0.912867	0.77563	1.05203
	M-HDL-P (mmol/l)	0.0037299	0.0031555	0.0043689			0.00402629	0.00354709	0.00459389			0.00381331	0.00324136	0.00447875		0.00407315	0.00341883	0.00479586		0.00341685	0.00285658	0.00397049
	M-HDL-PL (mmol/l)	0.4739	0.41186	0.5411			0.491009	0.436605	0.553465			0.46645	0.407375	0.535295		0.4956	0.424899	0.567439		0.423018	0.361149	0.487623
	M-HDL-TG (mmol/l)	0.051462	0.040657	0.064223			0.0485172	0.0377101	0.0619796			0.0446506	0.0358042	0.0553667		0.0465642	0.0360712	0.058224		0.0448774	0.0347157	0.0575345
	M-LDL-C (mmol/l)	0.41152	0.33724	0.49163			0.52778	0.449209	0.606146			0.557392	0.48342	0.639223		0.574315	0.49191	0.660342		0.461456	0.378515	0.543476
	M-LDL-CE (mmol/l)	0.29523	0.24036	0.35529			0.377079	0.317561	0.435989			0.394653	0.341697	0.456833		0.406951	0.348137	0.473221		0.32427	0.263232	0.382196
	M-LDL-FC (mmol/l)	0.11577	0.095387	0.13741			0.150078	0.129916	0.171512			0.160791	0.138815	0.184643		0.165733	0.142624	0.18963		0.135833	0.112856	0.161683
	M-LDL-L (mmol/l)	0.59883	0.49522	0.71176			0.761818	0.65224	0.872737			0.799364	0.695321	0.915526		0.826873	0.712185	0.948965		0.677647	0.559635	0.790142
	M-LDL-P (mmol/l)	0.0002853	0.00023749	0.00033781			0.000346946	0.000294649	0.000402316			0.000362311	0.000317224	0.000416763		0.00036743	0.000320593	0.000426829		0.000302578	0.000252078	0.000359525
	M-LDL-PL (mmol/l)	0.15592	0.12957	0.18479			0.19976	0.172716	0.227762			0.208701	0.180538	0.237325		0.216976	0.186442	0.247421		0.178662	0.148946	0.209215
	M-LDL-TG (mmol/l)	0.030311	0.025277	0.037192			0.0338972	0.0290625	0.040515			0.0337162	0.0288813	0.0399631		0.0353191	0.0302819	0.0424412		0.0335684	0.0278726	0.0408246
	M-VLDL-C (mmol/l)	0.16418	0.12217	0.21015			0.210939	0.168312	0.256039			0.215278	0.173782	0.256967		0.211238	0.17088	0.255165		0.178342	0.127836	0.225923
	M-VLDL-CE (mmol/l)	0.088896	0.064313	0.11511			0.116178	0.0924989	0.141787			0.115011	0.0913275	0.139522		0.111665	0.0886874	0.136402		0.0994577	0.0704567	0.126171
	M-VLDL-FC (mmol/l)	0.07541	0.056907	0.096236			0.094501	0.0745681	0.115007			0.0988949	0.0797114	0.120596		0.0991083	0.0795803	0.120542		0.0782892	0.0569656	0.100021
	M-VLDL-L (mmol/l)	0.5456	0.41845	0.69171			0.642311	0.50702	0.78269			0.689923	0.553072	0.862468		0.714266	0.564134	0.897446		0.522186	0.403548	0.656554
	M-VLDL-P (mmol/l)	3.3158e-05	2.55e-05	4.1863e-05			4.04641e-05	3.2058e-05	4.89205e-05			4.25445e-05	3.46442e-05	5.21242e-05		4.31354e-05	3.45582e-05	5.29579e-05		3.32017e-05	2.52523e-05	4.18298e-05
	M-VLDL-PL (mmol/l)	0.12276	0.092763	0.15628			0.152584	0.120016	0.185423			0.15826	0.12745	0.194519		0.160607	0.128538	0.196977		0.125471	0.0928309	0.1591
	M-VLDL-TG (mmol/l)	0.25317	0.185	0.33708			0.274856	0.204674	0.350489			0.313906	0.23579	0.419326		0.330172	0.244685	0.456419		0.21939	0.169828	0.279008
	MUFA (mmol/l)	2.6777	2.2456	3.2423			2.91229	2.52018	3.42214			2.82883	2.46166	3.29135		2.91116	2.50909	3.42293		2.48752	2.11572	2.88884
	non-HDL-C (mmol/l)	3.2057	2.6725	3.7825			3.90558	3.36151	4.46371			4.05644	3.52147	4.63095		4.09189	3.57547	4.69416		3.4867	2.84347	4.08747
	Omega-3 (mmol/l)	0.49255	0.3725	0.639942			0.546935	0.428541	0.697335			0.35471	0.251587	0.488858		0.396853	0.282738	0.51829		0.339068	0.247182	0.452201
	Omega-6 (mmol/l)	4.4097	3.9857	4.86592			4.77762	4.39726	5.20893			4.86458	4.43455	5.3347		4.91247	4.48079	5.41408		4.19842	3.76324	4.68651
	Phe (mmol/l)	0.04403	0.038218	0.050588			0.0760564	0.0687897	0.084892			0.0517908	0.0468771	0.0572865		0.0537338	0.0480938	0.0610812		0.0599393	0.0542258	0.0661857
	Phosphatidylc (mmol/l)	2.0556	1.8199	2.3074			2.27334	2.06788	2.50359			2.27112	2.02451	2.50129		2.33763	2.08934	2.57789		1.90342	1.67138	2.14951
	Phosphoglyc (mmol/l)	2.2304	1.9803	2.4963			2.45972	2.24492	2.69932			2.40548	2.1506	2.6413		2.47884	2.22274	2.72852		2.06521	1.81188	2.30737
	PUFA (mmol/l)	4.9249	4.4244	5.4663			5.35235	4.88533	5.87899			5.2489	4.75349	5.76332		5.33434	4.83674	5.88508		4.55388	4.06622	5.12277
	Pyruvate (mmol/l)	0.0752655	0.059774	0.0925327			0.0483753	0.0369009	0.062503			0.0552212	0.0412847	0.0726983		0.0660078	0.0463246	0.0906106		0.0714215	0.0508911	0.116102
	Remnant-C (mmol/l)	1.5209	1.2526	1.8119			1.76269	1.50537	2.0427			1.81189	1.55582	2.07907		1.79902	1.55219	2.07103		1.56479	1.26136	1.88216
	S-HDL-C (mmol/l)	0.43549	0.39861	0.47518			0.489484	0.457424	0.521382			0.498742	0.457992	0.538766		0.519347	0.474885	0.571715		0.449978	0.40993	0.492574
	S-HDL-CE (mmol/l)	0.32319	0.29458	0.35379			0.364273	0.339083	0.390002			0.371447	0.340167	0.403233		0.386283	0.352715	0.426234		0.335251	0.303868	0.366454
	S-HDL-FC (mmol/l)	0.1124	0.10266	0.12288			0.125239	0.116878	0.134328			0.12715	0.116632	0.137429		0.133174	0.120769	0.146702		0.114492	0.104325	0.126673
	S-HDL-L (mmol/l)	1.1357	1.041	1.2391			1.22815	1.14535	1.31609			1.24369	1.14353	1.33953		1.29015	1.18643	1.41731		1.12239	1.01903	1.22775
	S-HDL-P (mmol/l)	0.0094987	0.0087049	0.010343			0.0106093	0.00992057	0.0113165			0.0107801	0.00991364	0.0116623		0.011197	0.0103059	0.0123278		0.00970664	0.00884152	0.01065
	S-HDL-PL (mmol/l)	0.64775	0.59237	0.70928			0.684325	0.634682	0.738868			0.691501	0.634037	0.748531		0.719127	0.659445	0.786471		0.621246	0.559832	0.682131
	S-HDL-TG (mmol/l)	0.050727	0.04038	0.062524			0.0511417	0.0412644	0.0630146			0.0498301	0.0409885	0.0610125		0.051892	0.0418235	0.064139		0.0498635	0.040278	0.0602639
	S-LDL-C (mmol/l)	0.17551	0.14749	0.20571			0.215332	0.187329	0.244864			0.226123	0.197994	0.257088		0.232111	0.201843	0.263308		0.194063	0.16317	0.225151
	S-LDL-CE (mmol/l)	0.12692	0.10625	0.14976			0.154147	0.13285	0.176024			0.160094	0.140619	0.183053		0.164007	0.142998	0.188206		0.139343	0.114846	0.162615
	S-LDL-FC (mmol/l)	0.048472	0.040508	0.056708			0.0612319	0.0537083	0.0694636			0.0653538	0.0570735	0.0738214		0.0673341	0.0583237	0.0767624		0.0558729	0.0464657	0.0648827
	S-LDL-L (mmol/l)	0.27586	0.23527	0.3206			0.330647	0.289768	0.373934			0.345088	0.304872	0.391385		0.355319	0.311777	0.403085		0.299564	0.25356	0.347076
	S-LDL-P (mmol/l)	0.00016516	0.00014161	0.00019125			0.000192186	0.000168952	0.000217879			0.000200904	0.000177951	0.00022848		0.000204547	0.000179327	0.000232768		0.000176943	0.000149881	0.000204691
	S-LDL-PL (mmol/l)	0.085883	0.074352	0.098507			0.100343	0.0891731	0.112437			0.10497	0.0932023	0.118435		0.107644	0.0949356	0.121235		0.0914224	0.0778204	0.105389
	S-LDL-TG (mmol/l)	0.014023	0.011277	0.017988			0.0143532	0.0118298	0.0178545			0.0144622	0.0120745	0.0178682		0.0150602	0.0125057	0.0192635		0.0140595	0.0115195	0.0174748
	S-VLDL-C (mmol/l)	0.1506	0.11836	0.18669			0.182733	0.148276	0.218659			0.1804	0.149344	0.214514		0.179286	0.147705	0.215013		0.166482	0.132874	0.208177
	S-VLDL-CE (mmol/l)	0.094396	0.073671	0.11756			0.112179	0.0904578	0.135482			0.108537	0.0893331	0.13075		0.107509	0.0872099	0.129086		0.104947	0.0839147	0.13267
	S-VLDL-FC (mmol/l)	0.056305	0.044585	0.069437			0.0703037	0.0578768	0.0838097			0.0715611	0.0597036	0.084776		0.0716518	0.0599155	0.0858123		0.0622224	0.0483994	0.0766999
	S-VLDL-L (mmol/l)	0.39465	0.3144	0.48636			0.452266	0.367019	0.541988			0.455714	0.373875	0.55479		0.468987	0.381239	0.570369		0.400475	0.327986	0.494764
	S-VLDL-P (mmol/l)	3.7517e-05	2.9655e-05	4.6641e-05			4.35771e-05	3.4898e-05	5.26327e-05			4.33176e-05	3.52525e-05	5.35511e-05		4.45631e-05	3.5858e-05	5.4733e-05		3.78183e-05	3.08264e-05	4.77829e-05
	S-VLDL-PL (mmol/l)	0.093478	0.074759	0.11431			0.112902	0.0925996	0.13389			0.114521	0.0956033	0.135708		0.116401	0.0968626	0.138458		0.0992184	0.0802924	0.122493
	S-VLDL-TG (mmol/l)	0.14835	0.11254	0.19062			0.152867	0.119117	0.195495			0.159538	0.123598	0.205594		0.169616	0.129439	0.224033		0.134159	0.105596	0.173732
	SFA (mmol/l)	3.91335	3.3923	4.5458			4.22316	3.74906	4.82188			4.25756	3.7943	4.83321		4.38724	3.88171	5.04596		3.70924	3.25167	4.29027
	Sphingomyelins (mmol/l)	0.43873	0.393087	0.4866			0.498403	0.46118	0.540056			0.496276	0.451844	0.544922		0.514443	0.465167	0.562378		0.458861	0.413945	0.508182
	Total BCAA (mmol/l)	0.34102	0.29554	0.39643			0.419656	0.376638	0.465945			0.377286	0.336365	0.425631		0.387323	0.342589	0.451965		0.399309	0.356532	0.4532
	Total-C (mmol/l)	4.5268	3.9262	5.1517			5.32919	4.78748	5.90578			5.41709	4.82547	6.06404		5.53491	4.93527	6.1863		4.65708	4.03613	5.38916
	Total-CE (mmol/l)	3.2902	2.8562	3.739			3.87172	3.493	4.28348			3.9561	3.51129	4.41717		4.04148	3.60069	4.50648		3.38421	2.94595	3.91461
	Total-FA (mmol/l)	11.571	10.183	13.19			12.5169	11.2497	14.0416			12.3888	11.1124	13.8466		12.6954	11.3096	14.3518		10.735	9.55288	12.2178
	Total-FC (mmol/l)	1.2363	1.0648	1.4175			1.45267	1.28842	1.62812			1.47194	1.30619	1.65109		1.48982	1.33215	1.67933		1.2724	1.07943	1.47964
	Total-L (mmol/l)	8.6528	7.6209	9.753			9.67224	8.7314	10.69			9.93834	8.96921	11.018		10.2017	9.13739	11.4274		8.49671	7.40973	9.66235
	Total-P (mmol/l)	0.016486	0.014922	0.018162			0.0183162	0.0170025	0.0197487			0.0180882	0.0163733	0.0197581		0.0188581	0.0170351	0.0207617		0.0162506	0.0146676	0.0178232
	Total-PL (mmol/l)	2.8744	2.575	3.189			3.13085	2.87421	3.42469			3.15028	2.84409	3.44494		3.23916	2.92589	3.53179		2.76869	2.46823	3.07769
	Total-TG (mmol/l)	1.1828	0.86804	1.6078			1.14292	0.86513	1.52309			1.26587	0.976175	1.70545		1.31854	0.995326	1.85017		1.01751	0.78238	1.30259
	Tyr (mmol/l)	0.059671	0.05172	0.06911			0.0595875	0.0533374	0.0672521			0.0708283	0.0640915	0.0786431		0.0722341	0.0639817	0.0817564		0.0717791	0.0641274	0.0798935
	Unsaturation (degree)	1.3612	1.3097	1.41092			1.36659	1.32941	1.4061			1.32197	1.28049	1.36319		1.31495	1.26787	1.35799		1.30147	1.25841	1.34692
	Val (mmol/l)	0.197915	0.17374	0.22617			0.238064	0.215453	0.260912			0.221681	0.199262	0.245817		0.227068	0.202772	0.259003		0.227357	0.204837	0.255484
	VLDL size (nm)	38.595	37.7	39.516			38.492	37.8346	39.0986			38.8746	38.1709	39.7376		38.9231	38.1893	39.8633		38.0364	37.4643	38.6583
	VLDL-C (mmol/l)	0.6934	0.53668	0.86895			0.785943	0.625393	0.953551			0.809188	0.66046	0.981977		0.801605	0.646432	0.975998		0.703027	0.547807	0.891211
	VLDL-CE (mmol/l)	0.41492	0.32327	0.51641			0.478032	0.385894	0.576685			0.481873	0.394966	0.575862		0.475251	0.39056	0.571731		0.433839	0.341353	0.548275
	VLDL-FC (mmol/l)	0.2772	0.2107	0.35446			0.306455	0.237968	0.377564			0.323345	0.261145	0.405519		0.323239	0.255038	0.407147		0.268333	0.205291	0.340252
	VLDL-L (mmol/l)	1.972	1.4575	2.6015			2.05538	1.55126	2.60685			2.22428	1.74093	2.90735		2.26244	1.72193	3.01895		1.75735	1.35652	2.25696
	VLDL-P (mmol/l)	0.00013884	0.00011148	0.00017024			0.000155153	0.000126463	0.000186485			0.000158843	0.000132589	0.000192097		0.000160171	0.000131777	0.000195189		0.000137937	0.000111137	0.000170375
	VLDL-PL (mmol/l)	0.44726	0.33647	0.57764			0.485458	0.373601	0.604502			0.506107	0.404335	0.644446		0.512576	0.397259	0.649297		0.422447	0.324147	0.541714
	VLDL-TG (mmol/l)	0.81411	0.54454	1.1745			0.755911	0.525596	1.0693			0.896449	0.639455	1.28977		0.936341	0.656193	1.41202		0.635007	0.454596	0.862895
	XL-HDL-C (mmol/l)	0.074208	0.05824	0.098156			0.0764925	0.0622138	0.0959169			0.0725479	0.0582143	0.0928369		0.0708561	0.0564305	0.0915063		0.0702384	0.0574875	0.0873986
	XL-HDL-CE (mmol/l)	0.051912	0.039049	0.071584			0.0559875	0.0444662	0.0716442			0.0514773	0.0401055	0.068172		0.0512177	0.0397421	0.0681988		0.04905	0.0389561	0.0630753
	XL-HDL-FC (mmol/l)	0.022422	0.018935	0.026917			0.0207458	0.0177132	0.0245801			0.0211884	0.0178905	0.0250945		0.0200811	0.0161079	0.0238268		0.0213196	0.0183419	0.0250896
	XL-HDL-L (mmol/l)	0.14982	0.11363	0.205			0.148385	0.115061	0.194848			0.133698	0.102138	0.180877		0.13022	0.0974398	0.176431		0.133239	0.104559	0.174107
	XL-HDL-P (mmol/l)	0.00021088	0.00016716	0.00027517			0.000223002	0.00018263	0.000277712			0.000201898	0.000164553	0.000258997		0.000202346	0.00016304	0.000256902		0.000200105	0.000162783	0.000244949
	XL-HDL-PL (mmol/l)	0.068695	0.048411	0.10009			0.0647951	0.0457173	0.091247			0.0555285	0.0381339	0.0819545		0.0525721	0.0339734	0.0791323		0.0559386	0.0401707	0.0793019
	XL-HDL-TG (mmol/l)	0.0066398	0.005198	0.0084293			0.00683777	0.00535149	0.00866069			0.00589964	0.00470097	0.00744255		0.00617105	0.00490883	0.00785893		0.00628042	0.00502981	0.00811529
	XL-VLDL-C (mmol/l)	0.050076	0.032278	0.071249			0.0541072	0.0369675	0.072276			0.0575528	0.0412937	0.0798619		0.0582439	0.0394529	0.0822595		0.0455739	0.0323396	0.0625509
	XL-VLDL-CE (mmol/l)	0.028396	0.019116	0.039003			0.0338311	0.0241204	0.0433561			0.034073	0.0251626	0.0448581		0.0351502	0.0250545	0.04643		0.0286059	0.0205293	0.0383613
	XL-VLDL-FC (mmol/l)	0.021459	0.012873	0.032324			0.0201533	0.0123626	0.0290378			0.0237317	0.0157611	0.0347432		0.0233478	0.0146175	0.0354015		0.0170066	0.0111246	0.0250084
	XL-VLDL-L (mmol/l)	0.17819	0.10208	0.27926			0.165335	0.0963401	0.249052			0.200105	0.128547	0.309222		0.204571	0.126971	0.333063		0.136295	0.0853903	0.200856
	XL-VLDL-P (mmol/l)	3.0659e-06	1.7537e-06	4.7855e-06			2.94488e-06	1.77257e-06	4.37597e-06			3.4616e-06	2.23778e-06	5.32161e-06		3.54004e-06	2.19033e-06	5.6493e-06		2.42186e-06	1.53051e-06	3.54404e-06
	XL-VLDL-PL (mmol/l)	0.034317	0.019052	0.054063			0.0311368	0.0175511	0.0474569			0.0378795	0.0239307	0.0580457		0.0378843	0.0220806	0.0605219		0.026085	0.0158442	0.0396726
	XL-VLDL-TG (mmol/l)	0.093074	0.049393	0.15461			0.0784376	0.041284	0.129567			0.105658	0.0631866	0.172346		0.109036	0.0636873	0.191049		0.0631828	0.0367624	0.0995081
	XS-VLDL-C (mmol/l)	0.18119	0.14997	0.21552			0.198479	0.169252	0.230449			0.19658	0.166083	0.226632		0.189412	0.159443	0.219409		0.183564	0.152788	0.219753
	XS-VLDL-CE (mmol/l)	0.12481	0.10235	0.14919			0.137315	0.117221	0.159072			0.135249	0.113316	0.156967		0.131007	0.108778	0.152201		0.125292	0.104352	0.150461
	XS-VLDL-FC (mmol/l)	0.056349	0.047308	0.066622			0.0608069	0.0515726	0.0710587			0.0608515	0.051878	0.0707062		0.0587247	0.0495989	0.0680087		0.0574804	0.0474299	0.0691031
	XS-VLDL-L (mmol/l)	0.34967	0.29586	0.41112			0.376977	0.320911	0.440651			0.364341	0.312854	0.423058		0.357721	0.30514	0.414229		0.351242	0.292025	0.422156
	XS-VLDL-P (mmol/l)	5.353e-05	4.5136e-05	6.3127e-05			5.73909e-05	4.92225e-05	6.68471e-05			5.66127e-05	4.85295e-05	6.54202e-05		5.59399e-05	4.78049e-05	6.41118e-05		5.47395e-05	4.57583e-05	6.61693e-05
	XS-VLDL-PL (mmol/l)	0.102	0.086396	0.11999			0.108962	0.0919246	0.129021			0.103486	0.0886169	0.120513		0.100254	0.0840606	0.116533		0.10188	0.0843914	0.12362
	XS-VLDL-TG (mmol/l)	0.06553	0.053997	0.079694			0.0686886	0.0570449	0.0845073			0.0646361	0.0531411	0.0796741		0.0668943	0.0544146	0.0820663		0.0647687	0.0531496	0.0814129
	XXL-VLDL-C (mmol/l)	0.047394	0.023912	0.080545			0.0313588	0.0146396	0.0546847			0.0392827	0.0220776	0.064359		0.0384169	0.0189163	0.0652538		0.0412341	0.0233083	0.0630094
	XXL-VLDL-CE (mmol/l)	0.026541	0.01323	0.044718			0.0208984	0.0109732	0.0337463			0.0243389	0.0143447	0.038197		0.0247072	0.0135664	0.0401893		0.0274535	0.0168293	0.0396659
	XXL-VLDL-FC (mmol/l)	0.020841	0.010651	0.035957			0.0106308	0.00371561	0.0211774			0.0149865	0.00763364	0.0260549		0.0134074	0.0049219	0.0254035		0.0135351	0.00656336	0.0229483
	XXL-VLDL-L (mmol/l)	0.17611	0.074709	0.33616			0.07372	0.0171873	0.184957			0.119394	0.0499504	0.241933		0.112759	0.0316599	0.253174		0.0950763	0.0344371	0.188689
	XXL-VLDL-P (mmol/l)	1.3141e-06	5.5378e-07	2.4981e-06			5.26626e-07	4.61835e-08	1.35671e-06			9.71451e-07	4.04936e-07	1.87724e-06		9.11718e-07	2.58903e-07	1.91739e-06		7.18228e-07	2.28321e-07	1.4308e-06
	XXL-VLDL-PL (mmol/l)	0.028191	0.011997	0.053179			0.00935742	6.5046e-05	0.0255454			0.0185536	0.00720264	0.03623		0.0164398	0.00326657	0.0358515		0.017162	0.00600226	0.0321217
	XXL-VLDL-TG (mmol/l)	0.10033	0.038751	0.20236			0.0332973	0.000204342	0.103416			0.0629171	0.019981	0.142571		0.058995	0.00865738	0.153822		0.0366616	0.00282143	0.0933196

## Sheet: ST5- PANEL Coefficients
Rank	Predictor	mean(coef)	* aggregated over all 24 endpoints
1	Age	0.518
2	Smoking Status	0.324
3	Weight	0.29
4	Sex	0.281
5	Daily Healthy Food	0.247
6	Body-Mass-Index	0.23
7	Type 2 Diabetes	0.216
8	Standing Height	0.195
9	Antihypertensives	0.19
10	Waist-Hip Ratio	0.119
11	Cystatine C	0.11
12	Erythrocyte Count	0.102
13	LDL Cholesterol	0.098
14	Waist Circumference	0.097
15	Hematocrit	0.088
16	Hemoglobin	0.086
17	Creatinine	0.081
18	Alcohol Intake	0.076
19	Total Cholesterol	0.076
20	FH Type 2 Diabetes	0.07
21	Eduction	0.064
22	HDL Cholesterol	0.058
23	MCV	0.055
24	HbA1c	0.054
25	ALT	0.054
26	Systolic Blood Pressure	0.054
27	Albumin	0.053
28	Urate	0.051
29	MCH	0.045
30	Leukocyte Count	0.041
31	MCHC	0.039
32	AST	0.038
33	Triglycerides	0.037
34	Urea	0.037
35	Glucose	0.029
36	Platelet Count	0.027
37	C-reaktive Protein	0.025
38	AP	0.023
39	Physical Activity	0.021

## Sheet: ST6 - Correlations
	Ala	Gln	Gly	His	Ile	Leu	Total_BCAA	Val	Phe	Tyr	Albumin	Creatinine	GlycA	DHA	LA	MUFA	Omega_3	Omega_6	PUFA	SFA	Total_FA	Unsaturation	Citrate	Glucose	Lactate	Pyruvate	Acetate	Acetoacetate	Acetone	bOHbutyrate	HDL_L	LDL_L	Total_L	VLDL_L	Clinical_LDL_C	HDL_C	LDL_C	non_HDL_C	Remnant_C	Total_C	VLDL_C	HDL_FC	LDL_FC	Total_FC	VLDL_FC	HDL_CE	LDL_CE	Total_CE	VLDL_CE
Age at Recruitment	0.0466133	0.0589292	-0.0562659	-0.0683277	0.0202729	-0.00484175	0.0243466	0.0422845	0.0412208	0.128335	-0.0954699	0.108869	0.119997	0.173384	0.00925908	0.107322	0.214311	0.0475457	0.0981478	0.118184	0.115417	0.0578149	0.166233	0.133732	-0.00646425	0.0109695	0.00545258	0.085899	0.0648084	0.0706469	0.0530521	0.0231944	0.0668466	0.0771308	0.000100804	0.0235899	0.015752	0.0249016	0.0378987	0.0268559	0.0567688	0.051535	-0.00120878	0.0386288	0.0658147	0.0156185	0.0246903	0.0245706	0.0478962
Biological Sex	-0.101378	-0.0673264	0.335327	-0.099689	-0.194574	-0.277929	-0.250132	-0.227989	-0.0600099	-0.0187769	-0.0482299	-0.467303	0.00877525	0.225534	0.159929	-0.0496048	0.141441	0.191762	0.200846	0.051487	0.071583	0.262431	0.134392	-0.00288489	-0.0780003	0.0731712	-0.0389278	-6.40224e-05	-0.0364547	0.0169883	0.423767	0.0876684	0.160556	-0.159795	0.117226	0.431345	0.0991559	0.109319	0.11489	0.244164	-0.0338034	0.435848	0.144543	0.20558	-0.0914032	0.423477	0.0793349	0.25708	0.0131086
Education years	0.0160464	-0.00785871	0.0210229	0.0466059	0.0096608	0.0197118	0.0193381	0.0214658	-0.0184666	-0.0182893	0.0707271	-0.0239432	-0.139905	0.0350699	0.0130883	-0.0858343	-0.00334288	-0.0135849	-0.012398	-0.0594691	-0.0555851	0.057208	-0.0507788	-0.0648134	-0.00143329	-0.000672481	0.00667404	-0.0360924	-0.00205492	-0.0370871	0.0170947	0.00922272	-0.00890124	-0.0491657	0.0209932	0.0357832	0.0147282	0.00931224	0.000907985	0.0210697	-0.0281178	0.0311137	0.028447	0.0129331	-0.0384945	0.0368163	0.00758303	0.0229056	-0.020288
Current Smoker	-0.0280729	0.00231021	-0.0456294	-0.01625	0.00879511	0.0188619	0.0106025	0.00493778	-0.00544871	-0.0076928	-0.0316546	0.039685	0.105751	-0.0857393	-0.0356775	0.097581	-0.0537451	-0.0245084	-0.035211	0.0691777	0.0480174	-0.162003	-0.0861383	-0.0119144	0.0473997	0.0107064	0.0311646	0.0565362	0.0486763	0.0503818	-0.0455718	-0.0162085	0.00196066	0.0630556	-0.0360047	-0.0677912	-0.0249271	-0.0219692	-0.0170027	-0.0418011	0.0207959	-0.0552963	-0.0463887	-0.0321915	0.0413814	-0.069869	-0.0154775	-0.0447662	0.00523307
Daily Alcohol Intake	0.0195322	0.00798001	0.0533032	-0.0250826	0.00529092	-0.0193306	-0.00759905	-0.00417834	0.0115763	-0.00850356	-0.0674112	-0.0215257	0.0662189	-0.0598798	-0.00211216	0.00236456	-0.0436614	-0.0116876	-0.0210313	-0.0316225	-0.0188805	-0.0164866	0.0815506	0.0240977	0.00847351	0.0159604	-0.0136894	-0.0148872	-0.0267662	-0.0150621	-0.0756962	-0.0273937	-0.0384016	0.0136067	-0.0273874	-0.0755357	-0.0296278	-0.0212328	-0.0103585	-0.0446429	0.0123059	-0.0672892	-0.0310029	-0.0321059	0.0134929	-0.0767628	-0.0278787	-0.0486483	0.0115485
Daily Moderate to Vigorous Physical Activity	-0.0237145	0.0338369	-0.00939712	0.0101556	-0.0130283	0.00296542	-0.0121183	-0.0206641	-0.0123106	-0.0195758	0.0262013	0.0112029	-0.0682822	0.00527147	0.00997895	-0.0272435	-0.00958271	0.00612438	0.00279076	-0.0126225	-0.0128107	0.0182397	0.0149453	-0.0215967	-0.0245266	-0.0207529	0.00348961	0.00294418	0.0181535	0.00360988	0.0315837	0.0136797	0.00720155	-0.0257214	0.0194914	0.0387102	0.0169796	0.0114495	0.0039871	0.0232586	-0.0143956	0.0310116	0.0235868	0.0147457	-0.0202369	0.0402937	0.0134057	0.0258962	-0.00996934
Daily Healthy Food	0.00397172	-0.00639574	0.00778042	0.0100238	-0.00756606	-0.00877589	-0.00203403	0.00496289	-0.00299082	0.0128016	0.0267801	-0.0217578	-0.0257301	0.062104	0.0116715	-0.0191311	0.0528629	0.014379	0.0262109	-0.00317315	0.000878486	0.0616679	0.00184516	0.00158884	-0.0169343	0.0011169	-0.0183767	-0.00553017	-0.00249744	-0.0119074	0.0386658	0.00706681	0.0127763	-0.0150679	0.0105874	0.0402514	0.00931068	0.00891232	0.00803617	0.0214729	-0.00624794	0.0387991	0.0132694	0.0173851	-0.0107027	0.0398417	0.00729427	0.0227901	-0.00278462
Family History Diabetes	0.0400158	-0.0275313	-0.0304441	0.00447396	0.0355244	0.0380846	0.0429344	0.0450739	0.0168812	0.019973	-0.00979814	-0.00284329	0.045356	-0.0317157	-0.0155923	0.0199367	-0.0134174	-0.0144625	-0.0159655	0.00169982	0.00148886	-0.0290331	-0.00188502	0.0569916	0.0224668	0.00844082	-0.0102895	-0.0166699	-0.0220861	-0.0210926	-0.0496354	-0.0229475	-0.022925	0.0232751	-0.0290195	-0.0562001	-0.0258664	-0.0249907	-0.0226355	-0.0413615	0.000841108	-0.0545195	-0.0345385	-0.0351489	0.011635	-0.0559919	-0.0218678	-0.0432384	-0.00703744
Type 2 Diabetes	0.172671	-0.0564296	-0.0798835	-0.0161486	0.102205	0.109906	0.125276	0.134888	0.0520962	0.0424744	-0.0414553	0.0743704	0.0872152	-0.068942	-0.189348	0.00722315	-0.0276364	-0.17614	-0.15754	-0.0609592	-0.0747497	-0.101833	0.0693786	0.360714	0.0789117	0.0389308	-0.00656321	0.0147563	0.00847155	0.00886965	-0.127398	-0.220352	-0.191048	-0.026785	-0.254105	-0.150058	-0.229971	-0.239657	-0.233099	-0.265333	-0.140725	-0.148696	-0.247333	-0.249351	-0.0886327	-0.146364	-0.214743	-0.265489	-0.173444
Weight (kg)	0.127642	-0.0928336	-0.282514	0.0265398	0.228184	0.27792	0.298803	0.310839	0.132183	0.164853	-0.0854733	0.322961	0.238475	-0.221885	-0.12175	0.207639	-0.0784999	-0.114167	-0.118945	0.0967454	0.0663436	-0.325784	-0.0839682	0.108696	0.0782067	-0.000690385	-0.0113734	0.00252228	-0.038543	-0.0532618	-0.38909	-0.0458028	-0.0696956	0.263475	-0.0866238	-0.438761	-0.0673818	-0.052662	-0.0331098	-0.197955	0.127178	-0.416965	-0.134436	-0.145617	0.190133	-0.439399	-0.0389595	-0.215877	0.0740237
Standing Height (cm)	0.0623867	0.0645914	-0.200405	0.0878568	0.125391	0.194664	0.16936	0.152458	0.0305428	-0.00359397	0.0669045	0.33114	-0.0929048	-0.179604	-0.136848	-0.0237312	-0.136745	-0.176541	-0.187187	-0.0832086	-0.104116	-0.188835	-0.106786	-0.0375342	0.0349969	-0.0674348	0.0271101	-0.0341021	0.016382	-0.0442406	-0.309602	-0.0789442	-0.140294	0.0791373	-0.0904728	-0.304438	-0.0838661	-0.0899674	-0.0936184	-0.183319	0.000703364	-0.309777	-0.106548	-0.158079	0.0353601	-0.29813	-0.074129	-0.192272	-0.0278243
BMI	0.110778	-0.148389	-0.204112	-0.0263659	0.187354	0.201435	0.242453	0.267489	0.135369	0.194042	-0.147773	0.168355	0.343828	-0.149003	-0.0556074	0.257922	-0.0086286	-0.0215301	-0.0213295	0.16429	0.142579	-0.262232	-0.0292078	0.150526	0.0693042	0.0434832	-0.0305538	0.0240868	-0.0561555	-0.0354632	-0.261586	-0.00317198	0.00641845	0.258881	-0.0428388	-0.322982	-0.0252335	-0.00369241	0.0219409	-0.115506	0.150289	-0.295524	-0.0892673	-0.0701316	0.201486	-0.327588	0.00179649	-0.130904	0.106579
Waist-Hip-Ratio	0.144561	-0.0505962	-0.349637	0.0470539	0.245081	0.2995	0.307108	0.305875	0.124496	0.133062	-0.0507023	0.386414	0.259762	-0.197589	-0.101781	0.255408	-0.0383184	-0.0950603	-0.0915341	0.132678	0.105933	-0.345311	-0.096965	0.118972	0.110964	-0.0131711	0.0197739	0.0231385	-0.00499995	-0.0229924	-0.424348	-0.0331336	-0.0549972	0.321876	-0.0907705	-0.4827	-0.0575576	-0.048865	-0.0338495	-0.209207	0.15741	-0.45781	-0.140891	-0.150248	0.234846	-0.483484	-0.0218332	-0.228784	0.0933888
Waist Circumference	0.145593	-0.106685	-0.317354	0.0149882	0.247523	0.289279	0.316214	0.329637	0.15035	0.187118	-0.114137	0.329236	0.329393	-0.209675	-0.100636	0.27856	-0.0417034	-0.0817384	-0.0814237	0.153463	0.124799	-0.351939	-0.0718804	0.145459	0.101232	0.0142234	-0.0047071	0.0284257	-0.0272004	-0.0329292	-0.401826	-0.0306796	-0.0415776	0.32237	-0.0842005	-0.466992	-0.0566258	-0.0394242	-0.0160888	-0.196171	0.166776	-0.438726	-0.13846	-0.136568	0.239576	-0.46944	-0.0215892	-0.216146	0.105735
Systolic Blood Pressure (mmHg)	0.0250013	-0.0509744	-0.157079	-0.0366423	0.0340833	0.0364979	0.057503	0.0736104	-0.00510861	0.0549828	0.0294153	0.103853	0.177532	0.0330281	0.0673033	0.196724	0.098725	0.102108	0.113132	0.200809	0.182339	-0.0923061	0.035568	0.13495	0.0364243	-0.0122543	-0.00599076	0.0800772	0.0292477	0.078818	0.00605093	0.094308	0.130042	0.170051	0.068424	-0.0338353	0.0837698	0.0923007	0.099108	0.0691031	0.136399	-0.0165384	0.0462183	0.0822068	0.15507	-0.0384874	0.0978818	0.0643553	0.118314
Total Cholesterol (mmol/L)	-0.0328886	-0.0302448	0.0210509	-0.00830137	-0.0378146	-0.0466471	-0.0165451	0.0129216	-0.0785863	-0.0104738	0.0966938	-0.0491266	0.204529	0.345139	0.749103	0.489091	0.386907	0.772781	0.760393	0.630723	0.668211	0.0846786	0.0360583	-0.0318394	0.0145478	0.0190424	0.00265046	0.0383874	-0.0183566	0.0542445	0.299767	0.854442	0.84266	0.516638	0.841092	0.274242	0.850104	0.878397	0.8797	0.874487	0.744234	0.365283	0.822223	0.898445	0.663405	0.24239	0.850859	0.860428	0.788929
LDL Cholesterol (mmol/L)	-0.0268656	-0.0242109	-0.00835293	0.000461524	-0.0122921	-0.00487817	0.0194006	0.0446533	-0.0673878	-0.0139869	0.0719966	-0.00180116	0.229152	0.2644	0.697299	0.468627	0.316059	0.70257	0.681854	0.567362	0.609235	0.0297723	0.0172249	-0.0461705	0.0225373	0.00521662	-0.0162926	0.00811343	-0.0502579	0.0258304	0.0667454	0.881451	0.785013	0.581558	0.876215	0.0534845	0.874955	0.90574	0.90953	0.822284	0.815947	0.139248	0.844056	0.868527	0.73161	0.0244263	0.877018	0.799992	0.859234
HDL Cholesterol (mmol/L)	-0.128318	0.0219649	0.195464	-0.0465613	-0.248585	-0.288127	-0.291636	-0.282033	-0.134379	-0.0831541	0.131925	-0.305685	-0.25915	0.391912	0.262284	-0.163271	0.196225	0.313402	0.319719	0.0752378	0.0852333	0.446397	0.0921841	-0.0435034	-0.0745122	0.0258329	0.0412965	0.0850463	0.122892	0.136135	0.846281	0.16638	0.283751	-0.366036	0.212161	0.897141	0.196801	0.161544	0.11513	0.452092	-0.185092	0.872943	0.292604	0.344989	-0.26692	0.897042	0.155104	0.489991	-0.114887
Triglycerides (mmol/L)	0.213437	-0.0832444	-0.193614	0.0485962	0.311802	0.310033	0.368143	0.397738	0.153419	0.191356	-0.0183049	0.292585	0.516367	-0.092226	0.297918	0.788525	0.264558	0.310027	0.332812	0.666739	0.638922	-0.554384	-0.0309896	0.164582	0.122661	0.0411296	0.0218546	0.0141151	-0.10587	-0.0940827	-0.194221	0.153377	0.367373	0.750676	0.0058264	-0.382401	0.100999	0.173439	0.246763	0.0239199	0.510158	-0.238327	-0.0933601	0.129625	0.632812	-0.421114	0.176549	-0.0160341	0.407625
Glucose (mmol/L)	0.164172	-0.0647342	-0.0933244	-0.00892956	0.137113	0.136887	0.153377	0.159678	0.0949654	0.100726	-0.0366839	0.0613289	0.118696	-0.0186306	-0.0627652	0.0903855	0.030681	-0.0476089	-0.0326088	0.0539077	0.0409507	-0.099674	0.11428	0.738055	0.0940624	0.0658666	-0.00676504	0.0282575	0.0189877	0.00577138	-0.0497523	-0.0908831	-0.046998	0.048631	-0.124533	-0.0818314	-0.102017	-0.101426	-0.0927272	-0.118774	-0.033684	-0.06403	-0.127004	-0.10443	0.00526214	-0.0847928	-0.087624	-0.121113	-0.0606374
Glycated Hemoglobin (%)	0.151598	-0.0867341	-0.108164	-0.0500415	0.120575	0.11751	0.145984	0.163534	0.0674947	0.0968787	-0.109129	0.088148	0.217458	-0.05952	-0.0787377	0.116828	0.0099377	-0.0614492	-0.0497931	0.0562941	0.0446474	-0.134318	0.0868564	0.475124	0.0804377	0.0382674	-0.0214848	0.0341096	-0.00286466	0.0104933	-0.12124	-0.0945955	-0.0663482	0.083333	-0.135364	-0.155641	-0.109227	-0.109723	-0.0997205	-0.151712	-0.0109594	-0.134188	-0.142346	-0.126702	0.0354716	-0.158725	-0.0906595	-0.15701	-0.043195
Creatinine (umol/L)	0.0718266	0.0579725	-0.0950985	0.0834969	0.191489	0.212157	0.194811	0.167274	0.140695	0.0394938	-0.015729	0.836518	0.0432166	-0.116954	-0.101899	0.034636	-0.0651872	-0.118256	-0.117988	-0.0486095	-0.0474463	-0.131406	0.0557725	0.0128107	0.0125377	-0.0473851	-0.00381017	0.00647067	0.0194037	-0.0084653	-0.253552	-0.0806595	-0.116595	0.0807158	-0.100223	-0.259379	-0.0887059	-0.0896346	-0.0853357	-0.168299	0.00959276	-0.255689	-0.114018	-0.140626	0.0422611	-0.255661	-0.0762713	-0.176955	-0.0164865
Cystatin C (mg/L)	0.0517985	0.0188818	-0.0670092	-0.0422356	0.0774637	0.0713533	0.0834781	0.0837374	0.114176	0.0539783	-0.144148	0.585335	0.251295	-0.146315	-0.0444782	0.163569	-0.0585152	-0.0470538	-0.055955	0.063601	0.0601408	-0.219087	0.142004	0.0606781	0.0308455	0.000122711	-0.0217448	0.0475863	0.00638286	0.0301291	-0.225847	-0.0505313	-0.0478995	0.161684	-0.0843811	-0.260345	-0.0674226	-0.0492364	-0.0242052	-0.133691	0.0893613	-0.230754	-0.10977	-0.0916361	0.124414	-0.264283	-0.0473378	-0.147074	0.0602799
Urea (mmol/L)	0.041779	0.0148648	-0.118626	0.0833638	0.267288	0.278269	0.314474	0.331698	0.248775	0.221728	-0.0185153	0.431206	0.0928067	0.0662509	0.00100425	0.094717	0.120421	0.0181775	0.0474974	0.0593125	0.0710977	0.00909455	0.0421816	0.0978839	-0.0538784	-0.0230745	-0.0407139	0.0510778	0.0410584	-0.0318225	-0.0453284	-0.0130316	0.0127094	0.0821433	-0.0339916	-0.0742005	-0.0211889	-0.0105308	0.00328591	-0.0360226	0.0455052	-0.0541394	-0.0456831	-0.0190698	0.0627268	-0.0785653	-0.0100125	-0.041148	0.0311009
Urate (umol/L)	0.134969	-0.0522217	-0.289073	0.0497792	0.251516	0.295623	0.307398	0.308253	0.11978	0.12633	0.000390281	0.464678	0.235639	-0.0928639	-0.0463133	0.249042	0.0334973	-0.0299188	-0.0166553	0.155456	0.138532	-0.253683	0.00155767	0.0515461	0.097305	0.00647791	0.0428794	0.0666302	0.0518775	0.0314758	-0.29719	0.0211897	0.00841852	0.275464	-0.0318475	-0.346601	-0.000478781	0.00264184	0.00838661	-0.116043	0.152595	-0.323328	-0.0721218	-0.0733942	0.213937	-0.348556	0.0288602	-0.130722	0.101578
Aspartate Aminotransferase (U/L)	0.0517139	-0.0358267	-0.105735	0.00837317	0.0535884	0.0686656	0.0712822	0.0731118	0.040814	0.0981878	0.0229077	0.0952059	0.052401	-0.00591919	-0.0111048	0.107533	0.0327405	0.000532876	0.00959139	0.0981885	0.0781189	-0.103104	0.050281	0.062152	0.0258766	-0.032592	0.127282	0.0605675	0.0661115	0.0519563	-0.0332443	-0.00512964	0.0279782	0.0860744	-0.0310126	-0.0640355	-0.0168659	-0.00549742	0.00814913	-0.0261236	0.0497876	-0.0354263	-0.0418052	-0.0103394	0.0698306	-0.0704781	-0.00540504	-0.0311406	0.0346273
Alanine Aminotransferase (U/L)	0.105595	-0.0763479	-0.183162	0.0341757	0.140313	0.175029	0.188681	0.19932	0.0728925	0.134707	0.0384335	0.144322	0.15425	-0.0449907	-0.0063686	0.206501	0.0516071	0.00769868	0.0201449	0.171491	0.143309	-0.198897	-0.0295184	0.103744	0.0768606	-0.0396904	0.0391797	0.0217985	-0.0131742	-0.0142586	-0.15974	0.0318319	0.0555318	0.220249	-0.0123301	-0.210032	0.0132395	0.0261977	0.0413317	-0.0475643	0.136621	-0.170676	-0.0420905	-0.0125951	0.180842	-0.218033	0.0362143	-0.0596415	0.100879
Alkaline Phosphatase (U/L)	0.0256589	-0.0553996	-0.00971369	-0.0691446	0.026093	0.00289671	0.0220751	0.030538	0.0412044	0.0948474	-0.115671	0.0201973	0.275412	-0.0491681	0.0427822	0.135224	0.00790091	0.0537155	0.047427	0.0968382	0.0989455	-0.0891026	0.0522518	0.0785157	0.0474086	0.0118651	-0.00168346	0.00824697	-0.0351242	-0.00324541	-0.0394784	0.0119325	0.0423854	0.106849	-0.000998392	-0.0654752	0.00338662	0.0262389	0.0509959	-2.49617e-05	0.0893816	-0.0412457	-0.0179038	0.0216795	0.0977947	-0.0716449	0.0131238	-0.00744059	0.0806734
Albumin (g/L)	0.0202907	0.0523008	-0.02836	0.0918809	-0.0204808	0.0272167	0.0202794	0.0286499	-0.11898	-0.0969311	0.536109	0.000573687	-0.0520191	0.115532	0.0891129	0.0551554	0.111201	0.10719	0.121253	0.0881602	0.0948695	0.0691928	0.0279728	-0.015342	0.0682124	-0.0270553	0.0131885	0.0328924	0.0681282	0.0758999	0.0528393	0.144447	0.127199	0.0755902	0.135996	0.0597371	0.148085	0.124079	0.0938686	0.130558	0.0878038	0.0385096	0.135903	0.121223	0.0897624	0.0655858	0.150203	0.133272	0.0841568
C-Reactive Protein (mg/L)	-0.0423676	-0.150742	-0.120959	-0.124857	0.0221058	0.00743549	0.0251876	0.0358464	0.0572984	0.0557949	-0.225214	0.0436279	0.370539	-0.0700064	-0.0357223	0.0941648	-0.0336862	-0.019637	-0.0264971	0.0484307	0.0406515	-0.104794	-0.0569394	0.0501754	0.0405139	0.0440428	-0.0111215	0.0705605	0.00429845	0.0587463	-0.0826666	-0.0455546	-0.0286994	0.0581434	-0.0588293	-0.103761	-0.05685	-0.0376249	-0.014207	-0.0684473	0.035777	-0.0808261	-0.075901	-0.0478557	0.0484101	-0.10884	-0.0473396	-0.0752262	0.0261963
Erythrocytes (10^12 cells/L)	0.0716724	-0.0226278	-0.252635	0.0132973	0.104831	0.17913	0.169055	0.169327	-0.00541034	0.00809067	0.0219288	0.22924	0.0627964	-0.179101	-0.0258974	0.108808	-0.095662	-0.0488466	-0.0672886	0.0304547	0.0249909	-0.210026	-0.0373275	-0.072832	0.184355	-0.050293	-0.0289563	-0.0414807	-0.0191426	-0.0195173	-0.346236	0.0510949	-0.0274782	0.213505	0.0291993	-0.354515	0.0410694	0.0354934	0.0284667	-0.0904981	0.139704	-0.353623	-0.00251904	-0.0538486	0.175526	-0.350066	0.057233	-0.104108	0.106017
Leucocytes (10^9 cells/L)	-0.0100109	-0.12131	-0.130807	-0.0720081	0.111737	0.08588	0.0985442	0.0928746	0.0713405	0.0316068	-0.103579	0.0625369	0.264185	-0.1072	-0.0287599	0.164723	-0.0284121	-0.00854928	-0.0151662	0.111507	0.0926433	-0.185817	-2.09669e-05	-0.0140618	0.185069	0.0922607	-0.0293551	0.090266	0.0453083	0.0993789	-0.0732667	-0.0582211	-0.00636571	0.115884	-0.0843042	-0.117151	-0.0720271	-0.0504536	-0.0239993	-0.0850666	0.0466724	-0.0920239	-0.108777	-0.061602	0.0761218	-0.122949	-0.0558552	-0.092805	0.0232013
Platelets (10^9 cells/L)	-0.0069324	-0.0939768	0.0672929	-0.0525597	-0.0225107	-0.0508023	-0.0471903	-0.0500602	-0.0228395	-0.0254812	-0.05823	-0.13258	0.232062	0.0133457	0.110998	0.0975458	0.0150968	0.123806	0.109018	0.105846	0.110327	-0.0190899	-0.0173403	-0.0723586	0.161456	0.101945	-0.0595493	-0.0112038	-0.0529449	0.0352058	0.0913269	0.0988957	0.117192	0.0538888	0.0982538	0.0779126	0.0972923	0.104646	0.1081	0.119049	0.0852872	0.0842951	0.0908711	0.116603	0.0705664	0.0741802	0.0979251	0.118947	0.0939172
Haemoglobin (g/dL)	0.0636675	-0.00980477	-0.29318	0.0302098	0.10587	0.196136	0.179901	0.179068	-0.0191247	0.0180356	0.0751896	0.25727	0.00128701	-0.148263	-0.0339599	0.138884	-0.0605163	-0.0471044	-0.0564645	0.0769097	0.05709	-0.235997	-0.0704693	-0.0815462	0.181886	-0.0613589	0.0150262	-0.00316773	0.0317226	0.00979048	-0.300692	0.0552192	0.00110507	0.226505	0.0271252	-0.319867	0.0435054	0.0394174	0.0336054	-0.0748197	0.141899	-0.314694	-0.00575445	-0.0412539	0.182701	-0.316863	0.06181	-0.0874202	0.104346
Haematocrit (%)	0.0647144	-0.0149671	-0.273418	0.01618	0.084858	0.172257	0.15509	0.154352	-0.0251447	0.00431619	0.0506302	0.245886	0.00403605	-0.148016	-0.04231	0.112611	-0.0731985	-0.055891	-0.0672494	0.0515315	0.0346608	-0.216093	-0.0556756	-0.100837	0.216579	-0.0291748	0.00702146	-0.0125083	0.0298737	0.0173186	-0.293556	0.0482489	-0.0139338	0.197241	0.0247959	-0.305615	0.0380929	0.031398	0.0232628	-0.0770896	0.123234	-0.305228	-0.00395598	-0.0468217	0.159149	-0.30138	0.0537926	-0.0883052	0.090127
Mean Corpuscular Volume	-0.0207742	0.0165813	-0.0078641	0.00400858	-0.0451844	-0.0313609	-0.0425526	-0.0446557	-0.0318838	-0.00624708	0.0466148	0.00420653	-0.108541	0.073573	-0.0270598	-0.00608142	0.0493487	-0.00822261	0.00633343	0.0320657	0.0130645	0.0131633	-0.0282145	-0.0375435	0.0334687	0.0397473	0.068511	0.055894	0.0887479	0.0671963	0.128895	-0.0136491	0.0243408	-0.0531819	-0.0141897	0.123297	-0.0128642	-0.0139642	-0.0147977	0.0305906	-0.0461757	0.123096	-0.00538139	0.0155607	-0.0495798	0.12237	-0.0154061	0.0362142	-0.0416393
Mean Corpuscular Haemaglobin (pg)	-0.0162697	0.0219006	-0.0412589	0.0233435	-0.00402373	0.0133113	0.00502155	0.0030909	-0.017414	0.0159168	0.0748449	0.025085	-0.0934265	0.0587476	-0.0111604	0.0348377	0.0587595	0.00487222	0.0198759	0.0641436	0.0438693	-0.0209902	-0.0457558	-0.00554758	-0.0179343	-0.0150505	0.0690052	0.0590778	0.0762987	0.0447833	0.0903564	1.57674e-05	0.0415345	0.0023131	-0.00768757	0.0750735	-0.00178024	0.000817293	0.00314529	0.0270744	-0.00870715	0.0817754	-0.00694756	0.0199328	-0.00382383	0.072615	0.000205251	0.0295181	-0.0120234
Mean Corpuscular Haemaglobin (g/dL)	-0.000807843	0.0154677	-0.0682873	0.0386385	0.0631872	0.0755982	0.0774423	0.0773672	0.0165982	0.0404549	0.0716306	0.0437692	-0.00763472	-0.00273321	0.0230182	0.0790016	0.0364589	0.0244663	0.0303293	0.0754732	0.0662593	-0.0621064	-0.0439053	0.0488204	-0.0877738	-0.0902319	0.0219513	0.026214	0.00738569	-0.019884	-0.0293566	0.0237082	0.0441595	0.0908701	0.00954024	-0.0501447	0.0189324	0.0259062	0.0319891	0.00588362	0.0588919	-0.0364195	-0.00318925	0.0162796	0.0737823	-0.0535368	0.0269198	0.00158436	0.0452869
Antihypertensives	0.0183409	-0.0190813	-0.0377684	-0.00976968	0.0161328	0.0124112	0.0179077	0.0202477	0.0170872	0.0116129	-0.0206344	0.0768019	0.0316284	-0.0243418	-0.0668187	-0.00297594	-0.0101234	-0.0603812	-0.0542312	-0.0202092	-0.0277455	-0.0294841	0.00613406	0.0637097	-0.00530394	0.00242854	0.00202788	0.0161315	0.00743476	0.00551425	-0.0395093	-0.0721883	-0.0623066	-0.011435	-0.0791031	-0.0461433	-0.0745387	-0.075369	-0.0714731	-0.0829447	-0.0430109	-0.0484439	-0.0793759	-0.0786925	-0.0284078	-0.0444958	-0.0703433	-0.0830245	-0.0520354
[truncated: 119 more columns]

## Sheet: ST7 - Event Rate Ratios
	Bottom 10%	Top 10%	Observed Event Rate Ratio
MACE	2.01% ( 1.77%, 2.26%)	18.59% (18.09%, 19.28%)	9.25 (8.12, 10.53)
CHD	2.34% ( 2.04%, 2.67%)	16.47% (15.95%, 17.23%)	7.07 (6.24, 8.15)
Cerebral Stroke	0.49% ( 0.39%, 0.62%)	4.77% ( 4.40%, 5.16%)	9.66 (7.64, 12.14)
Dementia	0.77% ( 0.62%, 0.93%)	5.00% ( 4.60%, 5.33%)	6.39 (5.4, 8.09)
Heart Failure	0.96% ( 0.81%, 1.16%)	10.80% (10.24%, 11.29%)	11.27 (9.43, 13.5)
Atrial Fibrillation	1.69% ( 1.48%, 1.96%)	13.74% (13.24%, 14.50%)	8.13 (6.95, 9.37)
T2 Diabetes	0.36% ( 0.25%, 0.46%)	21.87% (21.07%, 22.65%)	61.45 (47, 86.12)
Liver Disease	2.13% ( 1.89%, 2.36%)	12.30% (11.76%, 13.02%)	5.79 (5.17, 6.68)
Renal Disease	4.31% ( 3.96%, 4.69%)	27.19% (26.57%, 28.03%)	6.3 (5.85, 6.87)
PAD	1.80% ( 1.60%, 1.99%)	8.74% ( 8.26%, 9.17%)	4.89 (4.4, 5.53)
Ven. Thrombosis	0.81% ( 0.66%, 0.98%)	3.24% ( 2.97%, 3.60%)	4.03 (3.26, 5.05)
AAA	0.18% ( 0.11%, 0.24%)	2.46% ( 2.15%, 2.72%)	14.1 (9.93, 24.45)
COPD	3.44% ( 3.09%, 3.81%)	17.06% (16.27%, 17.84%)	4.98 (4.37, 5.62)
Asthma	2.48% ( 2.20%, 2.72%)	5.52% ( 5.17%, 5.99%)	2.22 (2.01, 2.57)
Parkinson's	0.25% ( 0.17%, 0.34%)	1.31% ( 1.11%, 1.49%)	5.18 (3.41, 7.44)
Cataracts	3.32% ( 2.95%, 3.65%)	17.79% (17.00%, 18.45%)	5.4 (4.83, 6.08)
Glaucoma	1.57% ( 1.37%, 1.79%)	3.47% ( 3.17%, 3.73%)	2.19 (1.91, 2.62)
Fractures	4.40% ( 4.10%, 4.88%)	11.29% (10.67%, 11.90%)	2.55 (2.26, 2.77)

## Sheet: ST8 - Abs. Performance (UKB)
Absolute Discriminatory Performances	Metabolomics	Age+Sex	Age+Sex+Metabolomics	ASCVD	ASCVD+Metabolomics	PANEL	PANEL+Metabolomics
MACE	0.672 (0.665, 0.679)	0.697 (0.691, 0.704)	0.72 (0.714, 0.727)	0.725 (0.719, 0.731)	0.732 (0.726, 0.738)	0.735 (0.729, 0.741)	0.737 (0.731, 0.743)
CHD	0.658 (0.652, 0.664)	0.656 (0.65, 0.662)	0.686 (0.68, 0.692)	0.684 (0.678, 0.69)	0.694 (0.688, 0.7)	0.697 (0.692, 0.704)	0.7 (0.695, 0.706)
Cerebral Stroke	0.686 (0.673, 0.698)	0.714 (0.703, 0.725)	0.736 (0.726, 0.747)	0.747 (0.736, 0.758)	0.754 (0.742, 0.764)	0.757 (0.746, 0.768)	0.758 (0.748, 0.769)
Dementia	0.634 (0.621, 0.648)	0.649 (0.635, 0.662)	0.669 (0.655, 0.681)	0.661 (0.647, 0.673)	0.673 (0.659, 0.685)	0.677 (0.664, 0.689)	0.682 (0.669, 0.694)
Heart Failure	0.695 (0.686, 0.705)	0.67 (0.66, 0.678)	0.717 (0.708, 0.726)	0.699 (0.69, 0.707)	0.721 (0.712, 0.73)	0.733 (0.724, 0.742)	0.738 (0.729, 0.746)
Atrial Fibrillation	0.676 (0.669, 0.684)	0.73 (0.723, 0.736)	0.743 (0.737, 0.749)	0.741 (0.735, 0.747)	0.747 (0.74, 0.752)	0.766 (0.76, 0.772)	0.767 (0.761, 0.773)
T2 Diabetes	0.818 (0.812, 0.824)	0.61 (0.602, 0.618)	0.82 (0.813, 0.826)	0.724 (0.717, 0.731)	0.821 (0.815, 0.827)	0.852 (0.847, 0.858)	0.861 (0.856, 0.867)
Liver Disease	0.656 (0.648, 0.664)	0.58 (0.572, 0.588)	0.661 (0.653, 0.669)	0.625 (0.616, 0.633)	0.664 (0.655, 0.672)	0.685 (0.678, 0.694)	0.687 (0.68, 0.696)
Renal Disease	0.655 (0.65, 0.661)	0.63 (0.624, 0.635)	0.674 (0.668, 0.68)	0.65 (0.645, 0.656)	0.677 (0.672, 0.683)	0.686 (0.68, 0.691)	0.689 (0.684, 0.695)
PAD	0.657 (0.647, 0.667)	0.663 (0.654, 0.672)	0.69 (0.681, 0.7)	0.69 (0.681, 0.699)	0.7 (0.691, 0.71)	0.705 (0.696, 0.714)	0.707 (0.698, 0.717)
Ven. Thrombosis	0.614 (0.6, 0.627)	0.605 (0.592, 0.616)	0.634 (0.62, 0.646)	0.614 (0.6, 0.626)	0.634 (0.62, 0.647)	0.663 (0.651, 0.676)	0.664 (0.651, 0.677)
AAA	0.731 (0.712, 0.749)	0.786 (0.771, 0.8)	0.797 (0.782, 0.811)	0.803 (0.789, 0.817)	0.805 (0.791, 0.819)	0.808 (0.794, 0.822)	0.808 (0.793, 0.822)
COPD	0.63 (0.624, 0.636)	0.596 (0.59, 0.602)	0.645 (0.638, 0.651)	0.639 (0.633, 0.646)	0.659 (0.653, 0.665)	0.664 (0.658, 0.67)	0.668 (0.662, 0.674)
Asthma	0.589 (0.58, 0.598)	0.545 (0.536, 0.555)	0.593 (0.583, 0.601)	0.574 (0.564, 0.583)	0.596 (0.587, 0.605)	0.613 (0.603, 0.622)	0.615 (0.605, 0.624)
Parkinson's	0.617 (0.591, 0.642)	0.753 (0.735, 0.772)	0.745 (0.727, 0.763)	0.757 (0.738, 0.774)	0.747 (0.729, 0.765)	0.749 (0.731, 0.767)	0.739 (0.72, 0.757)
Cataracts	0.638 (0.632, 0.644)	0.731 (0.727, 0.736)	0.735 (0.73, 0.739)	0.738 (0.733, 0.743)	0.739 (0.734, 0.743)	0.741 (0.737, 0.746)	0.741 (0.737, 0.746)
Glaucoma	0.567 (0.555, 0.579)	0.652 (0.642, 0.663)	0.65 (0.639, 0.661)	0.657 (0.646, 0.667)	0.654 (0.643, 0.665)	0.654 (0.644, 0.665)	0.651 (0.641, 0.662)
Fractures	0.581 (0.574, 0.588)	0.591 (0.584, 0.598)	0.601 (0.594, 0.607)	0.595 (0.588, 0.602)	0.601 (0.594, 0.608)	0.604 (0.598, 0.611)	0.606 (0.6, 0.613)
Lung Cancer	0.698 (0.682, 0.715)	0.683 (0.669, 0.698)	0.74 (0.724, 0.754)	0.771 (0.757, 0.786)	0.78 (0.766, 0.795)	0.793 (0.779, 0.806)	0.79 (0.776, 0.804)
Skin Cancer	0.571 (0.563, 0.58)	0.659 (0.651, 0.667)	0.659 (0.651, 0.667)	0.661 (0.653, 0.67)	0.66 (0.652, 0.669)	0.667 (0.659, 0.675)	0.666 (0.658, 0.674)
Colon Cancer	0.605 (0.587, 0.623)	0.682 (0.665, 0.699)	0.681 (0.664, 0.696)	0.684 (0.668, 0.7)	0.679 (0.662, 0.695)	0.687 (0.669, 0.702)	0.68 (0.662, 0.695)
Rectal Cancer	0.609 (0.587, 0.629)	0.68 (0.66, 0.699)	0.678 (0.657, 0.698)	0.682 (0.661, 0.7)	0.676 (0.655, 0.696)	0.683 (0.663, 0.702)	0.676 (0.654, 0.694)
Prostate Cancer	0.547 (0.535, 0.56)	0.689 (0.679, 0.698)	0.69 (0.68, 0.699)	0.692 (0.682, 0.701)	0.692 (0.682, 0.701)	0.693 (0.683, 0.702)	0.693 (0.683, 0.702)
Breast Cancer	0.532 (0.52, 0.545)	0.546 (0.533, 0.557)	0.548 (0.536, 0.559)	0.542 (0.53, 0.553)	0.544 (0.532, 0.556)	0.56 (0.547, 0.572)	0.56 (0.547, 0.572)
Overall	0.639 (0.637, 0.642)	0.658 (0.656, 0.66)	0.688 (0.686, 0.69)	0.681 (0.679, 0.684)	0.694 (0.691, 0.696)	0.703 (0.701, 0.705)	0.704 (0.701, 0.706)

## Sheet: ST9 - Rel. Performance (UKB)
	Comparisons	Median Delta C-Index	Lower 95% CI Delta C-Index	Upper 95% CI Delta C-Index	Significance
MACE	Age+Sex vs. Metabolomics	0.0247432	0.0160087	0.0330302	*
MACE	Age+Sex+Metabolomics vs. Age+Sex	0.0233836	0.0196823	0.027388	*
MACE	Age+Sex+Metabolomics vs. Metabolomics	0.0481457	0.0430776	0.0530579	*
MACE	ASCVD vs. Age+Sex	0.0280894	0.0243611	0.0320454	*
MACE	ASCVD vs. Age+Sex+Metabolomics	0.00469632	0.00137934	0.00816077	*
MACE	ASCVD vs. Metabolomics	0.0528255	0.0458877	0.0598397	*
MACE	ASCVD+Metabolomics vs. Age+Sex	0.0348628	0.0306223	0.0393041	*
MACE	ASCVD+Metabolomics vs. Age+Sex+Metabolomics	0.0114844	0.0094536	0.0136678	*
MACE	ASCVD+Metabolomics vs. ASCVD	0.00681786	0.00457864	0.00916064	*
MACE	ASCVD+Metabolomics vs. Metabolomics	0.0596515	0.0544737	0.0648966	*
MACE	PANEL vs. Age+Sex	0.0379102	0.0338573	0.042297	*
MACE	PANEL vs. Age+Sex+Metabolomics	0.0146057	0.0113769	0.0180683	*
MACE	PANEL vs. ASCVD	0.0099226	0.00797085	0.0118848	*
MACE	PANEL vs. ASCVD+Metabolomics	0.00304775	0.000859167	0.00531161	*
MACE	PANEL vs. Metabolomics	0.0626574	0.056268	0.0693073	*
MACE	PANEL+Metabolomics vs. Age+Sex	0.0398495	0.0355779	0.0447125	*
MACE	PANEL+Metabolomics vs. Age+Sex+Metabolomics	0.0165234	0.0140602	0.0190708	*
MACE	PANEL+Metabolomics vs. ASCVD	0.0118458	0.00933061	0.0145086	*
MACE	PANEL+Metabolomics vs. ASCVD+Metabolomics	0.00503382	0.00371764	0.00633916	*
MACE	PANEL+Metabolomics vs. Metabolomics	0.0646074	0.059418	0.0700027	*
MACE	PANEL+Metabolomics vs. PANEL	0.00194717	0.000349984	0.0035974	*
CHD	Age+Sex vs. Metabolomics	-0.00153353	-0.0087287	0.00506162	ns
CHD	Age+Sex+Metabolomics vs. Age+Sex	0.0293827	0.0256074	0.033342	*
CHD	Age+Sex+Metabolomics vs. Metabolomics	0.0279074	0.0241296	0.0311851	*
CHD	ASCVD vs. Age+Sex	0.0278401	0.0247715	0.0313904	*
CHD	ASCVD vs. Age+Sex+Metabolomics	-0.00160272	-0.0048157	0.00191481	ns
CHD	ASCVD vs. Metabolomics	0.0263871	0.020552	0.0321172	*
CHD	ASCVD+Metabolomics vs. Age+Sex	0.0375681	0.0337337	0.0418577	*
CHD	ASCVD+Metabolomics vs. Age+Sex+Metabolomics	0.00821241	0.00657448	0.00997292	*
CHD	ASCVD+Metabolomics vs. ASCVD	0.00976163	0.00739449	0.0121237	*
CHD	ASCVD+Metabolomics vs. Metabolomics	0.0361133	0.032139	0.039783	*
CHD	PANEL vs. Age+Sex	0.0411466	0.0374522	0.0452191	*
CHD	PANEL vs. Age+Sex+Metabolomics	0.011739	0.00872856	0.0151488	*
CHD	PANEL vs. ASCVD	0.0133242	0.0107744	0.0155832	*
CHD	PANEL vs. ASCVD+Metabolomics	0.00354147	0.00118366	0.00595131	*
CHD	PANEL vs. Metabolomics	0.0396591	0.0343602	0.0447134	*
CHD	PANEL+Metabolomics vs. Age+Sex	0.043987	0.039856	0.0481343	*
CHD	PANEL+Metabolomics vs. Age+Sex+Metabolomics	0.0145178	0.012364	0.0168845	*
CHD	PANEL+Metabolomics vs. ASCVD	0.0160977	0.0132239	0.018701	*
CHD	PANEL+Metabolomics vs. ASCVD+Metabolomics	0.00631868	0.00472462	0.00785157	*
CHD	PANEL+Metabolomics vs. Metabolomics	0.0423689	0.037927	0.0463517	*
CHD	PANEL+Metabolomics vs. PANEL	0.00271299	0.00132279	0.00412428	*
Cerebral Stroke	Age+Sex vs. Metabolomics	0.0281211	0.0153085	0.0420095	*
Cerebral Stroke	Age+Sex+Metabolomics vs. Age+Sex	0.0226617	0.0151979	0.0290756	*
Cerebral Stroke	Age+Sex+Metabolomics vs. Metabolomics	0.0506781	0.0433201	0.0586174	*
Cerebral Stroke	ASCVD vs. Age+Sex	0.0330265	0.0264643	0.0401391	*
Cerebral Stroke	ASCVD vs. Age+Sex+Metabolomics	0.0105954	0.00306992	0.0174215	*
Cerebral Stroke	ASCVD vs. Metabolomics	0.0611068	0.0487694	0.0736567	*
Cerebral Stroke	ASCVD+Metabolomics vs. Age+Sex	0.0399185	0.0319417	0.0476944	*
Cerebral Stroke	ASCVD+Metabolomics vs. Age+Sex+Metabolomics	0.0173423	0.0131058	0.0216527	*
Cerebral Stroke	ASCVD+Metabolomics vs. ASCVD	0.00684055	0.00184134	0.0114861	*
Cerebral Stroke	ASCVD+Metabolomics vs. Metabolomics	0.0679588	0.0600897	0.0761475	*
Cerebral Stroke	PANEL vs. Age+Sex	0.0434123	0.0360791	0.0512902	*
Cerebral Stroke	PANEL vs. Age+Sex+Metabolomics	0.0210058	0.0141262	0.0273595	*
Cerebral Stroke	PANEL vs. ASCVD	0.0104055	0.00717348	0.0140806	*
Cerebral Stroke	PANEL vs. ASCVD+Metabolomics	0.00361571	-0.00098338	0.00830272	ns
Cerebral Stroke	PANEL vs. Metabolomics	0.0715982	0.0602275	0.0832213	*
Cerebral Stroke	PANEL+Metabolomics vs. Age+Sex	0.0445034	0.036168	0.0529079	*
Cerebral Stroke	PANEL+Metabolomics vs. Age+Sex+Metabolomics	0.021984	0.0170997	0.0266197	*
Cerebral Stroke	PANEL+Metabolomics vs. ASCVD	0.0114776	0.00625804	0.016815	*
Cerebral Stroke	PANEL+Metabolomics vs. ASCVD+Metabolomics	0.00463816	0.00226091	0.00724675	*
Cerebral Stroke	PANEL+Metabolomics vs. Metabolomics	0.0726713	0.0640721	0.0814136	*
Cerebral Stroke	PANEL+Metabolomics vs. PANEL	0.00110322	-0.00282361	0.00477747	ns
Dementia	Age+Sex vs. Metabolomics	0.0144806	-0.000189259	0.0300428	ns
Dementia	Age+Sex+Metabolomics vs. Age+Sex	0.0202521	0.0129335	0.0279838	*
Dementia	Age+Sex+Metabolomics vs. Metabolomics	0.0347931	0.0261593	0.0442378	*
Dementia	ASCVD vs. Age+Sex	0.011921	0.00734731	0.0164433	*
Dementia	ASCVD vs. Age+Sex+Metabolomics	-0.00841576	-0.015452	-0.00147044	*
Dementia	ASCVD vs. Metabolomics	0.026371	0.012048	0.0417662	*
Dementia	ASCVD+Metabolomics vs. Age+Sex	0.0239688	0.0165331	0.0313748	*
Dementia	ASCVD+Metabolomics vs. Age+Sex+Metabolomics	0.00368974	0.00181283	0.00550627	*
Dementia	ASCVD+Metabolomics vs. ASCVD	0.0121307	0.00573632	0.0182526	*
Dementia	ASCVD+Metabolomics vs. Metabolomics	0.0384396	0.0295546	0.0481505	*
Dementia	PANEL vs. Age+Sex	0.0284003	0.0213409	0.0354319	*
Dementia	PANEL vs. Age+Sex+Metabolomics	0.00791225	0.00117681	0.0148278	*
Dementia	PANEL vs. ASCVD	0.0164336	0.0112861	0.0221203	*
Dementia	PANEL vs. ASCVD+Metabolomics	0.00438758	-0.00214779	0.0105886	ns
Dementia	PANEL vs. Metabolomics	0.042823	0.0300795	0.056117	*
Dementia	PANEL+Metabolomics vs. Age+Sex	0.0334739	0.0250828	0.0418762	*
Dementia	PANEL+Metabolomics vs. Age+Sex+Metabolomics	0.0129207	0.00871803	0.01724	*
Dementia	PANEL+Metabolomics vs. ASCVD	0.0213027	0.0143518	0.0287212	*
Dementia	PANEL+Metabolomics vs. ASCVD+Metabolomics	0.00929625	0.00539298	0.0132151	*
Dementia	PANEL+Metabolomics vs. Metabolomics	0.0477551	0.0379579	0.0576772	*
Dementia	PANEL+Metabolomics vs. PANEL	0.00493377	0.000378357	0.00945006	*
Heart Failure	Age+Sex vs. Metabolomics	-0.0257978	-0.036304	-0.0155633	*
Heart Failure	Age+Sex+Metabolomics vs. Age+Sex	0.0473671	0.0411193	0.0540343	*
Heart Failure	Age+Sex+Metabolomics vs. Metabolomics	0.0216228	0.0167489	0.02605	*
Heart Failure	ASCVD vs. Age+Sex	0.0287754	0.0241962	0.0340936	*
Heart Failure	ASCVD vs. Age+Sex+Metabolomics	-0.0183207	-0.0239677	-0.0131031	*
Heart Failure	ASCVD vs. Metabolomics	0.00316604	-0.00604784	0.011536	ns
Heart Failure	ASCVD+Metabolomics vs. Age+Sex	0.0515099	0.045002	0.0584414	*
Heart Failure	ASCVD+Metabolomics vs. Age+Sex+Metabolomics	0.00408662	0.00230377	0.00588495	*
Heart Failure	ASCVD+Metabolomics vs. ASCVD	0.0224225	0.0179007	0.0273756	*
Heart Failure	ASCVD+Metabolomics vs. Metabolomics	0.0257681	0.0206034	0.0303853	*
Heart Failure	PANEL vs. Age+Sex	0.0629468	0.0568835	0.0700834	*
Heart Failure	PANEL vs. Age+Sex+Metabolomics	0.0157488	0.0101955	0.0212672	*
Heart Failure	PANEL vs. ASCVD	0.0341357	0.0295435	0.0388317	*
Heart Failure	PANEL vs. ASCVD+Metabolomics	0.0116304	0.00647812	0.0164333	*
Heart Failure	PANEL vs. Metabolomics	0.0375111	0.0291036	0.0449668	*
Heart Failure	PANEL+Metabolomics vs. Age+Sex	0.0679101	0.0610636	0.0751894	*
Heart Failure	PANEL+Metabolomics vs. Age+Sex+Metabolomics	0.0205751	0.0167206	0.0247245	*
Heart Failure	PANEL+Metabolomics vs. ASCVD	0.0390642	0.0337976	0.0446291	*
Heart Failure	PANEL+Metabolomics vs. ASCVD+Metabolomics	0.016488	0.0130594	0.0201408	*
Heart Failure	PANEL+Metabolomics vs. Metabolomics	0.042261	0.035655	0.0483845	*
Heart Failure	PANEL+Metabolomics vs. PANEL	0.00484366	0.00261193	0.00726507	*
Atrial Fibrillation	Age+Sex vs. Metabolomics	0.0530455	0.0449047	0.0609633	*
Atrial Fibrillation	Age+Sex+Metabolomics vs. Age+Sex	0.0135425	0.0107203	0.016645	*
Atrial Fibrillation	Age+Sex+Metabolomics vs. Metabolomics	0.0666138	0.0613216	0.0720791	*
Atrial Fibrillation	ASCVD vs. Age+Sex	0.0110355	0.00902752	0.0133701	*
Atrial Fibrillation	ASCVD vs. Age+Sex+Metabolomics	-0.00254074	-0.00509562	8.00856e-05	ns
Atrial Fibrillation	ASCVD vs. Metabolomics	0.0641118	0.0568502	0.0714074	*
Atrial Fibrillation	ASCVD+Metabolomics vs. Age+Sex	0.016854	0.0141444	0.0200344	*
Atrial Fibrillation	ASCVD+Metabolomics vs. Age+Sex+Metabolomics	0.00326865	0.00226	0.00436014	*
Atrial Fibrillation	ASCVD+Metabolomics vs. ASCVD	0.00574236	0.00377877	0.00786646	*
Atrial Fibrillation	ASCVD+Metabolomics vs. Metabolomics	0.0698519	0.0643098	0.0753618	*
Atrial Fibrillation	PANEL vs. Age+Sex	0.0367269	0.0331234	0.0405426	*
Atrial Fibrillation	PANEL vs. Age+Sex+Metabolomics	0.0232217	0.0195978	0.0266486	*
Atrial Fibrillation	PANEL vs. ASCVD	0.0256077	0.0226136	0.0290093	*
Atrial Fibrillation	PANEL vs. ASCVD+Metabolomics	0.0198991	0.0166659	0.023085	*
Atrial Fibrillation	PANEL vs. Metabolomics	0.0898466	0.0826063	0.096552	*
Atrial Fibrillation	PANEL+Metabolomics vs. Age+Sex	0.0371799	0.0334586	0.040994	*
Atrial Fibrillation	PANEL+Metabolomics vs. Age+Sex+Metabolomics	0.0236652	0.0206397	0.0266368	*
Atrial Fibrillation	PANEL+Metabolomics vs. ASCVD	0.026074	0.0230185	0.0296095	*
Atrial Fibrillation	PANEL+Metabolomics vs. ASCVD+Metabolomics	0.0203256	0.0174758	0.0230989	*
Atrial Fibrillation	PANEL+Metabolomics vs. Metabolomics	0.0903382	0.0837486	0.0965091	*
Atrial Fibrillation	PANEL+Metabolomics vs. PANEL	0.000477414	-0.000559404	0.0014686	ns
T2 Diabetes	Age+Sex vs. Metabolomics	-0.208076	-0.21807	-0.198667	*
T2 Diabetes	Age+Sex+Metabolomics vs. Age+Sex	0.209457	0.200208	0.218995	*
T2 Diabetes	Age+Sex+Metabolomics vs. Metabolomics	0.00136071	0.000830059	0.0019015	*
T2 Diabetes	ASCVD vs. Age+Sex	0.114266	0.105211	0.123109	*
T2 Diabetes	ASCVD vs. Age+Sex+Metabolomics	-0.0952405	-0.101521	-0.0884764	*
T2 Diabetes	ASCVD vs. Metabolomics	-0.0938734	-0.100366	-0.0872282	*
T2 Diabetes	ASCVD+Metabolomics vs. Age+Sex	0.211279	0.201853	0.220956	*
T2 Diabetes	ASCVD+Metabolomics vs. Age+Sex+Metabolomics	0.00182161	0.00119775	0.00246763	*
T2 Diabetes	ASCVD+Metabolomics vs. ASCVD	0.0970442	0.0906329	0.103187	*
T2 Diabetes	ASCVD+Metabolomics vs. Metabolomics	0.00321367	0.0023933	0.00399891	*
T2 Diabetes	PANEL vs. Age+Sex	0.242022	0.23299	0.251849	*
T2 Diabetes	PANEL vs. Age+Sex+Metabolomics	0.0326791	0.0280469	0.0372781	*
T2 Diabetes	PANEL vs. ASCVD	0.127862	0.122193	0.134188	*
T2 Diabetes	PANEL vs. ASCVD+Metabolomics	0.0308386	0.0264097	0.0351598	*
T2 Diabetes	PANEL vs. Metabolomics	0.0340541	0.0294528	0.0388019	*
T2 Diabetes	PANEL+Metabolomics vs. Age+Sex	0.251342	0.242317	0.261082	*
T2 Diabetes	PANEL+Metabolomics vs. Age+Sex+Metabolomics	0.042079	0.0393224	0.0447345	*
T2 Diabetes	PANEL+Metabolomics vs. ASCVD	0.137263	0.131098	0.144016	*
T2 Diabetes	PANEL+Metabolomics vs. ASCVD+Metabolomics	0.040321	0.0374797	0.0428588	*
T2 Diabetes	PANEL+Metabolomics vs. Metabolomics	0.0434894	0.0406665	0.0462233	*
T2 Diabetes	PANEL+Metabolomics vs. PANEL	0.00941948	0.00680929	0.0118502	*
Liver Disease	Age+Sex vs. Metabolomics	-0.0759941	-0.0850632	-0.0652397	*
Liver Disease	Age+Sex+Metabolomics vs. Age+Sex	0.0813825	0.0723189	0.0894692	*
Liver Disease	Age+Sex+Metabolomics vs. Metabolomics	0.00546993	0.00354213	0.00752396	*
Liver Disease	ASCVD vs. Age+Sex	0.0445099	0.0376525	0.0507245	*
Liver Disease	ASCVD vs. Age+Sex+Metabolomics	-0.0367655	-0.0436002	-0.0297376	*
Liver Disease	ASCVD vs. Metabolomics	-0.0312512	-0.0387833	-0.0230526	*
Liver Disease	ASCVD+Metabolomics vs. Age+Sex	0.0836043	0.0748193	0.091429	*
Liver Disease	ASCVD+Metabolomics vs. Age+Sex+Metabolomics	0.00229697	0.00119199	0.00354861	*
Liver Disease	ASCVD+Metabolomics vs. ASCVD	0.0390105	0.0322814	0.0455293	*
Liver Disease	ASCVD+Metabolomics vs. Metabolomics	0.00777709	0.00541142	0.0102844	*
Liver Disease	PANEL vs. Age+Sex	0.10536	0.097038	0.113987	*
Liver Disease	PANEL vs. Age+Sex+Metabolomics	0.0241798	0.0190784	0.0299958	*
Liver Disease	PANEL vs. ASCVD	0.0609577	0.0544386	0.067831	*
Liver Disease	PANEL vs. ASCVD+Metabolomics	0.0218828	0.0168872	0.0276192	*
Liver Disease	PANEL vs. Metabolomics	0.0297773	0.0242005	0.0358182	*
Liver Disease	PANEL+Metabolomics vs. Age+Sex	0.10736	0.0984821	0.11588	*
Liver Disease	PANEL+Metabolomics vs. Age+Sex+Metabolomics	0.0262002	0.0225876	0.0299872	*
Liver Disease	PANEL+Metabolomics vs. ASCVD	0.062973	0.0561294	0.069865	*
Liver Disease	PANEL+Metabolomics vs. ASCVD+Metabolomics	0.023863	0.0205694	0.0276269	*
Liver Disease	PANEL+Metabolomics vs. Metabolomics	0.0317395	0.0277797	0.0357946	*
Liver Disease	PANEL+Metabolomics vs. PANEL	0.00193104	-0.000745922	0.00475951	ns
Renal Disease	Age+Sex vs. Metabolomics	-0.0259807	-0.0318475	-0.0199305	*
Renal Disease	Age+Sex+Metabolomics vs. Age+Sex	0.0448014	0.0408938	0.0486618	*
Renal Disease	Age+Sex+Metabolomics vs. Metabolomics	0.0188081	0.0163726	0.0213663	*
Renal Disease	ASCVD vs. Age+Sex	0.0208178	0.0181957	0.0233885	*
Renal Disease	ASCVD vs. Age+Sex+Metabolomics	-0.0239697	-0.0278587	-0.0202036	*
Renal Disease	ASCVD vs. Metabolomics	-0.0051417	-0.0107739	0.000544622	ns
Renal Disease	ASCVD+Metabolomics vs. Age+Sex	0.0478154	0.043718	0.0516648	*
Renal Disease	ASCVD+Metabolomics vs. Age+Sex+Metabolomics	0.00297749	0.00212578	0.00397662	*
Renal Disease	ASCVD+Metabolomics vs. ASCVD	0.026986	0.0236381	0.0303449	*
Renal Disease	ASCVD+Metabolomics vs. Metabolomics	0.0218355	0.0190849	0.0245726	*
Renal Disease	PANEL vs. Age+Sex	0.056128	0.0523112	0.0598285	*
Renal Disease	PANEL vs. Age+Sex+Metabolomics	0.0112834	0.00810858	0.0147212	*
Renal Disease	PANEL vs. ASCVD	0.0352594	0.0321734	0.0383739	*
Renal Disease	PANEL vs. ASCVD+Metabolomics	0.00827914	0.0054782	0.011477	*
Renal Disease	PANEL vs. Metabolomics	0.0301914	0.0254902	0.034947	*
Renal Disease	PANEL+Metabolomics vs. Age+Sex	0.0597865	0.0556786	0.0637362	*
Renal Disease	PANEL+Metabolomics vs. Age+Sex+Metabolomics	0.0149173	0.0128274	0.0171976	*
Renal Disease	PANEL+Metabolomics vs. ASCVD	0.0389522	0.0354917	0.042493	*
Renal Disease	PANEL+Metabolomics vs. ASCVD+Metabolomics	0.0119571	0.0101142	0.0138807	*
Renal Disease	PANEL+Metabolomics vs. Metabolomics	0.0338361	0.0304511	0.0374035	*
Renal Disease	PANEL+Metabolomics vs. PANEL	0.0036664	0.00217301	0.00511537	*
PAD	Age+Sex vs. Metabolomics	0.00609704	-0.00449835	0.0160834	ns
PAD	Age+Sex+Metabolomics vs. Age+Sex	0.0269952	0.0214002	0.0331428	*
PAD	Age+Sex+Metabolomics vs. Metabolomics	0.0330317	0.0278257	0.0382456	*
PAD	ASCVD vs. Age+Sex	0.0268238	0.0216274	0.0324258	*
PAD	ASCVD vs. Age+Sex+Metabolomics	-0.000370888	-0.0056127	0.0050381	ns
PAD	ASCVD vs. Metabolomics	0.0328292	0.023973	0.0414359	*
PAD	ASCVD+Metabolomics vs. Age+Sex	0.0369086	0.0308683	0.043727	*
PAD	ASCVD+Metabolomics vs. Age+Sex+Metabolomics	0.00991132	0.00689597	0.0128683	*
PAD	ASCVD+Metabolomics vs. ASCVD	0.0101541	0.00643497	0.0142863	*
PAD	ASCVD+Metabolomics vs. Metabolomics	0.0430082	0.0369629	0.0490129	*
PAD	PANEL vs. Age+Sex	0.0419779	0.0357456	0.0487635	*
PAD	PANEL vs. Age+Sex+Metabolomics	0.0147256	0.00933096	0.0200005	*
PAD	PANEL vs. ASCVD	0.01512	0.011566	0.018561	*
PAD	PANEL vs. ASCVD+Metabolomics	0.00491894	0.000847482	0.00895849	*
PAD	PANEL vs. Metabolomics	0.0479095	0.0399581	0.0564642	*
PAD	PANEL+Metabolomics vs. Age+Sex	0.0441653	0.0377791	0.0516745	*
PAD	PANEL+Metabolomics vs. Age+Sex+Metabolomics	0.0170553	0.0133456	0.0210009	*
PAD	PANEL+Metabolomics vs. ASCVD	0.0175301	0.0129971	0.0217665	*
PAD	PANEL+Metabolomics vs. ASCVD+Metabolomics	0.00724925	0.00464863	0.00965532	*
PAD	PANEL+Metabolomics vs. Metabolomics	0.0501949	0.0440923	0.0567884	*
PAD	PANEL+Metabolomics vs. PANEL	0.00236258	-0.000271381	0.00512399	ns
Ven. Thrombosis	Age+Sex vs. Metabolomics	-0.0094654	-0.0253322	0.00695084	ns
Ven. Thrombosis	Age+Sex+Metabolomics vs. Age+Sex	0.029276	0.0174894	0.0405788	*
Ven. Thrombosis	Age+Sex+Metabolomics vs. Metabolomics	0.0198091	0.0140211	0.0257096	*
Ven. Thrombosis	ASCVD vs. Age+Sex	0.00939098	0.00324116	0.0152227	*
Ven. Thrombosis	ASCVD vs. Age+Sex+Metabolomics	-0.0200737	-0.0303635	-0.00941444	*
Ven. Thrombosis	ASCVD vs. Metabolomics	2.96339e-05	-0.0146163	0.0145371	ns
Ven. Thrombosis	ASCVD+Metabolomics vs. Age+Sex	0.0296866	0.0179207	0.0411666	*
Ven. Thrombosis	ASCVD+Metabolomics vs. Age+Sex+Metabolomics	0.000385224	-0.00173246	0.00232675	ns
Ven. Thrombosis	ASCVD+Metabolomics vs. ASCVD	0.0206097	0.0102042	0.030003	*
Ven. Thrombosis	ASCVD+Metabolomics vs. Metabolomics	0.0202923	0.0140405	0.0263383	*
Ven. Thrombosis	PANEL vs. Age+Sex	0.0579928	0.0465173	0.0706461	*
Ven. Thrombosis	PANEL vs. Age+Sex+Metabolomics	0.0288568	0.0181401	0.0398914	*
Ven. Thrombosis	PANEL vs. ASCVD	0.0487828	0.0377703	0.0601933	*
Ven. Thrombosis	PANEL vs. ASCVD+Metabolomics	0.0285548	0.0178524	0.0394289	*
Ven. Thrombosis	PANEL vs. Metabolomics	0.0486426	0.0354111	0.0630257	*
Ven. Thrombosis	PANEL+Metabolomics vs. Age+Sex	0.0593715	0.0468916	0.0720658	*
Ven. Thrombosis	PANEL+Metabolomics vs. Age+Sex+Metabolomics	0.0299716	0.0223728	0.0378253	*
Ven. Thrombosis	PANEL+Metabolomics vs. ASCVD	0.0501755	0.0378571	0.0614828	*
Ven. Thrombosis	PANEL+Metabolomics vs. ASCVD+Metabolomics	0.0297023	0.0224779	0.0371687	*
Ven. Thrombosis	PANEL+Metabolomics vs. Metabolomics	0.0496661	0.0409554	0.0597437	*
Ven. Thrombosis	PANEL+Metabolomics vs. PANEL	0.00109892	-0.00480883	0.00673994	ns
AAA	Age+Sex vs. Metabolomics	0.0541434	0.0389439	0.0717658	*
AAA	Age+Sex+Metabolomics vs. Age+Sex	0.0114113	0.00408085	0.0181997	*
AAA	Age+Sex+Metabolomics vs. Metabolomics	0.0655947	0.0561982	0.0761124	*
AAA	ASCVD vs. Age+Sex	0.0175127	0.0115402	0.0235	*
AAA	ASCVD vs. Age+Sex+Metabolomics	0.00605735	-0.00107255	0.013767	ns
AAA	ASCVD vs. Metabolomics	0.0718379	0.0571589	0.0878964	*
AAA	ASCVD+Metabolomics vs. Age+Sex	0.0191654	0.011019	0.0270842	*
AAA	ASCVD+Metabolomics vs. Age+Sex+Metabolomics	0.0078865	0.00373149	0.0121411	*
AAA	ASCVD+Metabolomics vs. ASCVD	0.00183197	-0.00396728	0.0069676	ns
AAA	ASCVD+Metabolomics vs. Metabolomics	0.0735267	0.063243	0.0843171	*
AAA	PANEL vs. Age+Sex	0.0225839	0.0151638	0.0304291	*
AAA	PANEL vs. Age+Sex+Metabolomics	0.011111	0.00325346	0.0201334	*
AAA	PANEL vs. ASCVD	0.00493847	0.000913863	0.00971752	*
AAA	PANEL vs. ASCVD+Metabolomics	0.00328918	-0.00301546	0.0107346	ns
AAA	PANEL vs. Metabolomics	0.0764734	0.0618828	0.0931799	*
AAA	PANEL+Metabolomics vs. Age+Sex	0.0223797	0.0132709	0.0309535	*
AAA	PANEL+Metabolomics vs. Age+Sex+Metabolomics	0.0109394	0.00484883	0.0171993	*
AAA	PANEL+Metabolomics vs. ASCVD	0.00472098	-0.00172225	0.0112805	ns
AAA	PANEL+Metabolomics vs. ASCVD+Metabolomics	0.00300767	-0.000913852	0.0071531	ns
AAA	PANEL+Metabolomics vs. Metabolomics	0.076715	0.0652791	0.0890192	*
AAA	PANEL+Metabolomics vs. PANEL	-0.000269851	-0.00575088	0.00452495	ns
COPD	Age+Sex vs. Metabolomics	-0.0344506	-0.04175	-0.0267722	*
COPD	Age+Sex+Metabolomics vs. Age+Sex	0.0488082	0.0436087	0.0537873	*
COPD	Age+Sex+Metabolomics vs. Metabolomics	0.0143662	0.0116609	0.0171847	*
COPD	ASCVD vs. Age+Sex	0.0437492	0.0388179	0.0485181	*
COPD	ASCVD vs. Age+Sex+Metabolomics	-0.0051606	-0.0105959	0.000115341	ns
COPD	ASCVD vs. Metabolomics	0.00928198	0.00241081	0.0160457	*
COPD	ASCVD+Metabolomics vs. Age+Sex	0.0635064	0.0579187	0.0689725	*
COPD	ASCVD+Metabolomics vs. Age+Sex+Metabolomics	0.0147264	0.0120231	0.0173871	*
COPD	ASCVD+Metabolomics vs. ASCVD	0.0198818	0.0163842	0.023496	*
COPD	ASCVD+Metabolomics vs. Metabolomics	0.0290951	0.0250235	0.0330471	*
COPD	PANEL vs. Age+Sex	0.0681212	0.0624662	0.0735463	*
COPD	PANEL vs. Age+Sex+Metabolomics	0.0191858	0.0147189	0.0240346	*
COPD	PANEL vs. ASCVD	0.0244018	0.020872	0.0277655	*
COPD	PANEL vs. ASCVD+Metabolomics	0.00456613	0.00117517	0.00792794	*
COPD	PANEL vs. Metabolomics	0.0336237	0.0277226	0.0393342	*
COPD	PANEL+Metabolomics vs. Age+Sex	0.0726142	0.066678	0.0781489	*
COPD	PANEL+Metabolomics vs. Age+Sex+Metabolomics	0.0237683	0.0203651	0.0273085	*
COPD	PANEL+Metabolomics vs. ASCVD	0.029	0.0249003	0.0326703	*
COPD	PANEL+Metabolomics vs. ASCVD+Metabolomics	0.00905987	0.00684818	0.0112504	*
COPD	PANEL+Metabolomics vs. Metabolomics	0.0381127	0.0337468	0.0423896	*
COPD	PANEL+Metabolomics vs. PANEL	0.0045696	0.00253405	0.00641901	*
Asthma	Age+Sex vs. Metabolomics	-0.0438176	-0.0552083	-0.0333694	*
Asthma	Age+Sex+Metabolomics vs. Age+Sex	0.0472725	0.0380743	0.0572902	*
Asthma	Age+Sex+Metabolomics vs. Metabolomics	0.00330531	0.000983931	0.00588083	*
Asthma	ASCVD vs. Age+Sex	0.0285867	0.0205764	0.036576	*
Asthma	ASCVD vs. Age+Sex+Metabolomics	-0.0186401	-0.028073	-0.0104957	*
Asthma	ASCVD vs. Metabolomics	-0.0152719	-0.0259168	-0.00603058	*
Asthma	ASCVD+Metabolomics vs. Age+Sex	0.0510296	0.0416996	0.0610714	*
Asthma	ASCVD+Metabolomics vs. Age+Sex+Metabolomics	0.00370794	0.00175167	0.00591662	*
Asthma	ASCVD+Metabolomics vs. ASCVD	0.0225148	0.0150774	0.0302828	*
Asthma	ASCVD+Metabolomics vs. Metabolomics	0.00699057	0.00392346	0.0103091	*
Asthma	PANEL vs. Age+Sex	0.0681214	0.0583517	0.078307	*
Asthma	PANEL vs. Age+Sex+Metabolomics	0.0205522	0.0131498	0.0284758	*
Asthma	PANEL vs. ASCVD	0.0394405	0.0320484	0.0473984	*
Asthma	PANEL vs. ASCVD+Metabolomics	0.016836	0.0100664	0.0240918	*
Asthma	PANEL vs. Metabolomics	0.0239475	0.0155474	0.0324874	*
Asthma	PANEL+Metabolomics vs. Age+Sex	0.0694686	0.059201	0.080175	*
Asthma	PANEL+Metabolomics vs. Age+Sex+Metabolomics	0.0220316	0.0167758	0.0274795	*
Asthma	PANEL+Metabolomics vs. ASCVD	0.040784	0.0329628	0.0492932	*
Asthma	PANEL+Metabolomics vs. ASCVD+Metabolomics	0.0182741	0.013813	0.0230495	*
Asthma	PANEL+Metabolomics vs. Metabolomics	0.0255692	0.0196984	0.0311373	*
Asthma	PANEL+Metabolomics vs. PANEL	0.00141937	-0.00218007	0.00493516	ns
Parkinson's	Age+Sex vs. Metabolomics	0.137007	0.11216	0.163202	*
Parkinson's	Age+Sex+Metabolomics vs. Age+Sex	-0.00854449	-0.0160434	-0.0019296	*
Parkinson's	Age+Sex+Metabolomics vs. Metabolomics	0.128437	0.109007	0.147609	*
Parkinson's	ASCVD vs. Age+Sex	0.00312031	-0.00229822	0.00832558	ns
Parkinson's	ASCVD vs. Age+Sex+Metabolomics	0.0116147	0.00491836	0.0186628	*
Parkinson's	ASCVD vs. Metabolomics	0.140014	0.116649	0.163968	*
Parkinson's	ASCVD+Metabolomics vs. Age+Sex	-0.00650991	-0.014523	0.000916309	ns
Parkinson's	ASCVD+Metabolomics vs. Age+Sex+Metabolomics	0.00216758	-0.00117955	0.00506219	ns
Parkinson's	ASCVD+Metabolomics vs. ASCVD	-0.00957211	-0.0153971	-0.00417492	*
Parkinson's	ASCVD+Metabolomics vs. Metabolomics	0.130511	0.110773	0.149984	*
Parkinson's	PANEL vs. Age+Sex	-0.00444091	-0.0124554	0.00399303	ns
Parkinson's	PANEL vs. Age+Sex+Metabolomics	0.00393319	-0.00528101	0.0145852	ns
Parkinson's	PANEL vs. ASCVD	-0.00739446	-0.0145168	-0.000805015	*
Parkinson's	PANEL vs. ASCVD+Metabolomics	0.00189184	-0.00667459	0.0115489	ns
Parkinson's	PANEL vs. Metabolomics	0.132703	0.108431	0.158185	*
Parkinson's	PANEL+Metabolomics vs. Age+Sex	-0.0143857	-0.0242431	-0.00427408	*
Parkinson's	PANEL+Metabolomics vs. Age+Sex+Metabolomics	-0.00572314	-0.0134765	0.00188673	ns
Parkinson's	PANEL+Metabolomics vs. ASCVD	-0.0174029	-0.0266648	-0.00847049	*
Parkinson's	PANEL+Metabolomics vs. ASCVD+Metabolomics	-0.00772883	-0.0154585	-0.000457688	*
Parkinson's	PANEL+Metabolomics vs. Metabolomics	0.122728	0.102037	0.143485	*
Parkinson's	PANEL+Metabolomics vs. PANEL	-0.00993757	-0.0161484	-0.00409921	*
Cataracts	Age+Sex vs. Metabolomics	0.0938203	0.0873878	0.099636	*
Cataracts	Age+Sex+Metabolomics vs. Age+Sex	0.00303468	0.00199593	0.0041487	*
Cataracts	Age+Sex+Metabolomics vs. Metabolomics	0.0967834	0.0913102	0.101727	*
Cataracts	ASCVD vs. Age+Sex	0.00623468	0.00504448	0.00743131	*
Cataracts	ASCVD vs. Age+Sex+Metabolomics	0.00319681	0.00195422	0.00445479	*
Cataracts	ASCVD vs. Metabolomics	0.100107	0.0940479	0.105503	*
Cataracts	ASCVD+Metabolomics vs. Age+Sex	0.00698884	0.0055774	0.00843241	*
Cataracts	ASCVD+Metabolomics vs. Age+Sex+Metabolomics	0.00394739	0.00302747	0.00485254	*
Cataracts	ASCVD+Metabolomics vs. ASCVD	0.00073923	0.000107352	0.00136962	*
Cataracts	ASCVD+Metabolomics vs. Metabolomics	0.100803	0.0952771	0.105821	*
Cataracts	PANEL vs. Age+Sex	0.00991219	0.00835698	0.0115738	*
Cataracts	PANEL vs. Age+Sex+Metabolomics	0.00687416	0.00558143	0.00817843	*
Cataracts	PANEL vs. ASCVD	0.0036681	0.00276673	0.00471229	*
Cataracts	PANEL vs. ASCVD+Metabolomics	0.0029539	0.00194216	0.00388531	*
Cataracts	PANEL vs. Metabolomics	0.103777	0.0980594	0.109166	*
Cataracts	PANEL+Metabolomics vs. Age+Sex	0.009777	0.00814654	0.0114496	*
Cataracts	PANEL+Metabolomics vs. Age+Sex+Metabolomics	0.00675173	0.00554678	0.00795897	*
Cataracts	PANEL+Metabolomics vs. ASCVD	0.00353274	0.00256848	0.00457186	*
Cataracts	PANEL+Metabolomics vs. ASCVD+Metabolomics	0.00280325	0.00197232	0.00364173	*
Cataracts	PANEL+Metabolomics vs. Metabolomics	0.103664	0.098077	0.108825	*
Cataracts	PANEL+Metabolomics vs. PANEL	-0.000150167	-0.000401038	0.000155262	ns
Glaucoma	Age+Sex vs. Metabolomics	0.0853658	0.0743101	0.0980713	*
Glaucoma	Age+Sex+Metabolomics vs. Age+Sex	-0.00235337	-0.0050275	0.000405652	ns
Glaucoma	Age+Sex+Metabolomics vs. Metabolomics	0.0831706	0.0735262	0.0936272	*
Glaucoma	ASCVD vs. Age+Sex	0.00416539	0.00147704	0.00705849	*
Glaucoma	ASCVD vs. Age+Sex+Metabolomics	0.00645667	0.00359766	0.00946516	*
Glaucoma	ASCVD vs. Metabolomics	0.0896693	0.0786308	0.101534	*
Glaucoma	ASCVD+Metabolomics vs. Age+Sex	0.00131917	-0.00209428	0.00488782	ns
Glaucoma	ASCVD+Metabolomics vs. Age+Sex+Metabolomics	0.0036681	0.00156588	0.00586106	*
Glaucoma	ASCVD+Metabolomics vs. ASCVD	-0.00280751	-0.00453755	-0.00100762	*
Glaucoma	ASCVD+Metabolomics vs. Metabolomics	0.0867901	0.0771793	0.0970677	*
Glaucoma	PANEL vs. Age+Sex	0.00187017	-0.00158993	0.00565889	ns
Glaucoma	PANEL vs. Age+Sex+Metabolomics	0.00419004	0.00049186	0.00807042	*
Glaucoma	PANEL vs. ASCVD	-0.00235449	-0.00454114	3.5891e-05	ns
Glaucoma	PANEL vs. ASCVD+Metabolomics	0.000467288	-0.00222303	0.00336089	ns
Glaucoma	PANEL vs. Metabolomics	0.0870974	0.0758883	0.0989748	*
Glaucoma	PANEL+Metabolomics vs. Age+Sex	-0.000945171	-0.00447768	0.00291926	ns
Glaucoma	PANEL+Metabolomics vs. Age+Sex+Metabolomics	0.00140973	-0.00166357	0.0047059	ns
Glaucoma	PANEL+Metabolomics vs. ASCVD	-0.00511655	-0.00769671	-0.00249093	*
Glaucoma	PANEL+Metabolomics vs. ASCVD+Metabolomics	-0.00229241	-0.00451315	-9.47844e-05	*
Glaucoma	PANEL+Metabolomics vs. Metabolomics	0.0844817	0.0740313	0.0952576	*
Glaucoma	PANEL+Metabolomics vs. PANEL	-0.00274315	-0.00416013	-0.00134123	*
Fractures	Age+Sex vs. Metabolomics	0.0102353	0.00268734	0.0171248	*
Fractures	Age+Sex+Metabolomics vs. Age+Sex	0.00944055	0.00562947	0.0135101	*
Fractures	Age+Sex+Metabolomics vs. Metabolomics	0.0196952	0.0155204	0.023377	*
Fractures	ASCVD vs. Age+Sex	0.00380398	0.00187472	0.00586548	*
Fractures	ASCVD vs. Age+Sex+Metabolomics	-0.00566627	-0.00915157	-0.00207458	*
Fractures	ASCVD vs. Metabolomics	0.0140277	0.00718428	0.0201925	*
Fractures	ASCVD+Metabolomics vs. Age+Sex	0.00988606	0.00597374	0.0136691	*
Fractures	ASCVD+Metabolomics vs. Age+Sex+Metabolomics	0.000373845	-0.000257298	0.00104158	ns
Fractures	ASCVD+Metabolomics vs. ASCVD	0.00606741	0.00264588	0.00943422	*
Fractures	ASCVD+Metabolomics vs. Metabolomics	0.0200452	0.0158462	0.0238752	*
Fractures	PANEL vs. Age+Sex	0.0129214	0.00881419	0.016842	*
Fractures	PANEL vs. Age+Sex+Metabolomics	0.00341865	-0.000477821	0.00718577	ns
Fractures	PANEL vs. ASCVD	0.00909071	0.00559669	0.0124923	*
Fractures	PANEL vs. ASCVD+Metabolomics	0.00300468	-0.000755962	0.00676436	ns
Fractures	PANEL vs. Metabolomics	0.0230932	0.0167935	0.0290828	*
Fractures	PANEL+Metabolomics vs. Age+Sex	0.0152319	0.0108608	0.0196806	*
Fractures	PANEL+Metabolomics vs. Age+Sex+Metabolomics	0.00577533	0.00309171	0.00841229	*
Fractures	PANEL+Metabolomics vs. ASCVD	0.0114637	0.00727317	0.0153889	*
Fractures	PANEL+Metabolomics vs. ASCVD+Metabolomics	0.00536332	0.00278789	0.00790473	*
Fractures	PANEL+Metabolomics vs. Metabolomics	0.025439	0.0205183	0.0299075	*
Fractures	PANEL+Metabolomics vs. PANEL	0.00232595	0.000260341	0.004449	*
Lung Cancer	Age+Sex vs. Metabolomics	-0.0150393	-0.0356964	0.0063669	ns
Lung Cancer	Age+Sex+Metabolomics vs. Age+Sex	0.0564636	0.0422999	0.0705891	*
Lung Cancer	Age+Sex+Metabolomics vs. Metabolomics	0.0414795	0.0335411	0.0495627	*
Lung Cancer	ASCVD vs. Age+Sex	0.087006	0.0737299	0.101342	*
Lung Cancer	ASCVD vs. Age+Sex+Metabolomics	0.0307176	0.0178073	0.0443211	*
Lung Cancer	ASCVD vs. Metabolomics	0.0723327	0.0541259	0.0904828	*
Lung Cancer	ASCVD+Metabolomics vs. Age+Sex	0.0965895	0.0812072	0.111236	*
Lung Cancer	ASCVD+Metabolomics vs. Age+Sex+Metabolomics	0.0402598	0.032001	0.0492329	*
Lung Cancer	ASCVD+Metabolomics vs. ASCVD	0.00947397	0.00223095	0.0173039	*
Lung Cancer	ASCVD+Metabolomics vs. Metabolomics	0.0818417	0.0702752	0.0943619	*
Lung Cancer	PANEL vs. Age+Sex	0.109109	0.0947199	0.123265	*
Lung Cancer	PANEL vs. Age+Sex+Metabolomics	0.0530562	0.0408523	0.0648139	*
Lung Cancer	PANEL vs. ASCVD	0.0219243	0.0158822	0.0287463	*
Lung Cancer	PANEL vs. ASCVD+Metabolomics	0.0124812	0.00539638	0.0197826	*
Lung Cancer	PANEL vs. Metabolomics	0.0946564	0.0787929	0.110414	*
Lung Cancer	PANEL+Metabolomics vs. Age+Sex	0.106462	0.0912565	0.12122	*
Lung Cancer	PANEL+Metabolomics vs. Age+Sex+Metabolomics	0.0501197	0.0408277	0.059576	*
Lung Cancer	PANEL+Metabolomics vs. ASCVD	0.01914	0.0117294	0.0273699	*
Lung Cancer	PANEL+Metabolomics vs. ASCVD+Metabolomics	0.00977003	0.00564068	0.0140067	*
Lung Cancer	PANEL+Metabolomics vs. Metabolomics	0.0916888	0.0791969	0.104515	*
Lung Cancer	PANEL+Metabolomics vs. PANEL	-0.00279843	-0.00754663	0.00203432	ns
Skin Cancer	Age+Sex vs. Metabolomics	0.088029	0.0785599	0.0974817	*
Skin Cancer	Age+Sex+Metabolomics vs. Age+Sex	-0.000321849	-0.00134913	0.000805494	ns
Skin Cancer	Age+Sex+Metabolomics vs. Metabolomics	0.0878961	0.079233	0.0962474	*
Skin Cancer	ASCVD vs. Age+Sex	0.00188231	0.000297799	0.00354181	*
Skin Cancer	ASCVD vs. Age+Sex+Metabolomics	0.00219253	0.000211323	0.00416323	*
Skin Cancer	ASCVD vs. Metabolomics	0.0899539	0.0803526	0.099429	*
Skin Cancer	ASCVD+Metabolomics vs. Age+Sex	0.00077806	-0.00104323	0.002689	ns
Skin Cancer	ASCVD+Metabolomics vs. Age+Sex+Metabolomics	0.00110298	-0.000455549	0.00266859	ns
Skin Cancer	ASCVD+Metabolomics vs. ASCVD	-0.00109774	-0.00209139	-4.61469e-05	*
Skin Cancer	ASCVD+Metabolomics vs. Metabolomics	0.088893	0.0800635	0.0974801	*
Skin Cancer	PANEL vs. Age+Sex	0.00715967	0.0042451	0.00994491	*
Skin Cancer	PANEL vs. Age+Sex+Metabolomics	0.00745489	0.0043692	0.0103687	*
Skin Cancer	PANEL vs. ASCVD	0.00525047	0.00268274	0.00753104	*
Skin Cancer	PANEL vs. ASCVD+Metabolomics	0.00631447	0.00371645	0.00877291	*
Skin Cancer	PANEL vs. Metabolomics	0.0951613	0.0856792	0.104784	*
Skin Cancer	PANEL+Metabolomics vs. Age+Sex	0.00628402	0.00315168	0.00942194	*
Skin Cancer	PANEL+Metabolomics vs. Age+Sex+Metabolomics	0.00661081	0.0036487	0.00934258	*
Skin Cancer	PANEL+Metabolomics vs. ASCVD	0.00437275	0.00160703	0.00686506	*
Skin Cancer	PANEL+Metabolomics vs. ASCVD+Metabolomics	0.00548019	0.00292372	0.00776713	*
Skin Cancer	PANEL+Metabolomics vs. Metabolomics	0.0943589	0.0856553	0.103233	*
Skin Cancer	PANEL+Metabolomics vs. PANEL	-0.000856463	-0.00167066	1.73431e-05	ns
Colon Cancer	Age+Sex vs. Metabolomics	0.0764627	0.0581272	0.0966868	*
Colon Cancer	Age+Sex+Metabolomics vs. Age+Sex	-0.00140404	-0.00942369	0.00536623	ns
Colon Cancer	Age+Sex+Metabolomics vs. Metabolomics	0.075248	0.0630131	0.0891597	*
Colon Cancer	ASCVD vs. Age+Sex	0.00147382	-0.00170815	0.0047174	ns
Colon Cancer	ASCVD vs. Age+Sex+Metabolomics	0.00299842	-0.00349837	0.00975985	ns
Colon Cancer	ASCVD vs. Metabolomics	0.0780124	0.0601439	0.0972042	*
Colon Cancer	ASCVD+Metabolomics vs. Age+Sex	-0.00287659	-0.0107789	0.00410685	ns
Colon Cancer	ASCVD+Metabolomics vs. Age+Sex+Metabolomics	-0.00140447	-0.00236624	-0.000577049	*
Colon Cancer	ASCVD+Metabolomics vs. ASCVD	-0.00445217	-0.0111993	0.00194666	ns
Colon Cancer	ASCVD+Metabolomics vs. Metabolomics	0.073736	0.0613285	0.0879038	*
Colon Cancer	PANEL vs. Age+Sex	0.00461265	-0.00230296	0.0116546	ns
Colon Cancer	PANEL vs. Age+Sex+Metabolomics	0.00612433	-0.00315098	0.0142997	ns
Colon Cancer	PANEL vs. ASCVD	0.0031038	-0.00354324	0.00971841	ns
Colon Cancer	PANEL vs. ASCVD+Metabolomics	0.00758657	-0.00182313	0.0156297	ns
Colon Cancer	PANEL vs. Metabolomics	0.0811566	0.0633362	0.098885	*
Colon Cancer	PANEL+Metabolomics vs. Age+Sex	-0.00190593	-0.0109869	0.00688092	ns
Colon Cancer	PANEL+Metabolomics vs. Age+Sex+Metabolomics	-0.000545426	-0.00674146	0.00569209	ns
Colon Cancer	PANEL+Metabolomics vs. ASCVD	-0.00349503	-0.01261	0.00467731	ns
Colon Cancer	PANEL+Metabolomics vs. ASCVD+Metabolomics	0.000903699	-0.00522157	0.00691297	ns
Colon Cancer	PANEL+Metabolomics vs. Metabolomics	0.0749855	0.0602497	0.0885924	*
Colon Cancer	PANEL+Metabolomics vs. PANEL	-0.00663107	-0.012938	-0.000184392	*
Rectal Cancer	Age+Sex vs. Metabolomics	0.0704054	0.050149	0.0899113	*
Rectal Cancer	Age+Sex+Metabolomics vs. Age+Sex	-0.00245267	-0.0107336	0.00601122	ns
Rectal Cancer	Age+Sex+Metabolomics vs. Metabolomics	0.0681134	0.0544913	0.0810174	*
Rectal Cancer	ASCVD vs. Age+Sex	0.00146197	-0.00229444	0.00508015	ns
Rectal Cancer	ASCVD vs. Age+Sex+Metabolomics	0.00396967	-0.00404968	0.0118864	ns
Rectal Cancer	ASCVD vs. Metabolomics	0.0722333	0.0519519	0.0909058	*
Rectal Cancer	ASCVD+Metabolomics vs. Age+Sex	-0.00390913	-0.0127364	0.00488093	ns
Rectal Cancer	ASCVD+Metabolomics vs. Age+Sex+Metabolomics	-0.00149456	-0.00329373	0.000120582	ns
Rectal Cancer	ASCVD+Metabolomics vs. ASCVD	-0.00559207	-0.0135465	0.00243027	ns
Rectal Cancer	ASCVD+Metabolomics vs. Metabolomics	0.0665727	0.0530604	0.0795764	*
Rectal Cancer	PANEL vs. Age+Sex	0.00273584	-0.00585748	0.0111259	ns
Rectal Cancer	PANEL vs. Age+Sex+Metabolomics	0.00528307	-0.00567341	0.0160117	ns
Rectal Cancer	PANEL vs. ASCVD	0.00118286	-0.00600711	0.00884173	ns
Rectal Cancer	PANEL vs. ASCVD+Metabolomics	0.00671573	-0.00406373	0.0172785	ns
Rectal Cancer	PANEL vs. Metabolomics	0.0734168	0.052437	0.0932849	*
Rectal Cancer	PANEL+Metabolomics vs. Age+Sex	-0.00491732	-0.0163083	0.00610646	ns
Rectal Cancer	PANEL+Metabolomics vs. Age+Sex+Metabolomics	-0.00240992	-0.00984353	0.00522485	ns
Rectal Cancer	PANEL+Metabolomics vs. ASCVD	-0.00663964	-0.0169878	0.00361136	ns
Rectal Cancer	PANEL+Metabolomics vs. ASCVD+Metabolomics	-0.000932053	-0.00824571	0.00629097	ns
Rectal Cancer	PANEL+Metabolomics vs. Metabolomics	0.0659701	0.0505704	0.0802048	*
Rectal Cancer	PANEL+Metabolomics vs. PANEL	-0.0078832	-0.015213	-3.81952e-05	*
Prostate Cancer	Age+Sex vs. Metabolomics	0.141546	0.127423	0.154382	*
Prostate Cancer	Age+Sex+Metabolomics vs. Age+Sex	0.00158452	0.000741347	0.00243983	*
Prostate Cancer	Age+Sex+Metabolomics vs. Metabolomics	0.143122	0.128499	0.15648	*
Prostate Cancer	ASCVD vs. Age+Sex	0.00362132	0.00145377	0.00596695	*
Prostate Cancer	ASCVD vs. Age+Sex+Metabolomics	0.00209534	-0.000146125	0.00430197	ns
Prostate Cancer	ASCVD vs. Metabolomics	0.145057	0.130576	0.158646	*
Prostate Cancer	ASCVD+Metabolomics vs. Age+Sex	0.00381943	0.00157433	0.00622459	*
Prostate Cancer	ASCVD+Metabolomics vs. Age+Sex+Metabolomics	0.00232337	0.000209809	0.00446671	*
Prostate Cancer	ASCVD+Metabolomics vs. ASCVD	0.000212387	-0.000229342	0.000664822	ns
Prostate Cancer	ASCVD+Metabolomics vs. Metabolomics	0.145274	0.130508	0.159134	*
Prostate Cancer	PANEL vs. Age+Sex	0.00446379	0.000677737	0.00840105	*
Prostate Cancer	PANEL vs. Age+Sex+Metabolomics	0.00292698	-0.000839219	0.00680607	ns
Prostate Cancer	PANEL vs. ASCVD	0.000856315	-0.00239707	0.00397083	ns
Prostate Cancer	PANEL vs. ASCVD+Metabolomics	0.00063442	-0.00263642	0.00367551	ns
Prostate Cancer	PANEL vs. Metabolomics	0.145888	0.130843	0.160302	*
Prostate Cancer	PANEL+Metabolomics vs. Age+Sex	0.00427735	0.0005116	0.0083162	*
Prostate Cancer	PANEL+Metabolomics vs. Age+Sex+Metabolomics	0.00274209	-0.00099843	0.00665067	ns
Prostate Cancer	PANEL+Metabolomics vs. ASCVD	0.00063304	-0.00265294	0.00376834	ns
Prostate Cancer	PANEL+Metabolomics vs. ASCVD+Metabolomics	0.000419369	-0.00287615	0.00346497	ns
Prostate Cancer	PANEL+Metabolomics vs. Metabolomics	0.145671	0.130414	0.160141	*
Prostate Cancer	PANEL+Metabolomics vs. PANEL	-0.000206958	-0.000429966	-1.81498e-05	*
Breast Cancer	Age+Sex vs. Metabolomics	0.013009	-0.000490514	0.0264715	ns
Breast Cancer	Age+Sex+Metabolomics vs. Age+Sex	0.00295786	-0.00161863	0.00763331	ns
Breast Cancer	Age+Sex+Metabolomics vs. Metabolomics	0.0160172	0.00651148	0.0257036	*
Breast Cancer	ASCVD vs. Age+Sex	-0.00355503	-0.00902057	0.00216148	ns
Breast Cancer	ASCVD vs. Age+Sex+Metabolomics	-0.00658813	-0.0124334	-0.000789959	*
Breast Cancer	ASCVD vs. Metabolomics	0.00954086	-0.00322842	0.0216718	ns
Breast Cancer	ASCVD+Metabolomics vs. Age+Sex	-0.00126954	-0.00712882	0.00491284	ns
Breast Cancer	ASCVD+Metabolomics vs. Age+Sex+Metabolomics	-0.00434479	-0.00836832	-0.000180665	*
Breast Cancer	ASCVD+Metabolomics vs. ASCVD	0.00230767	-0.00089547	0.00561529	ns
Breast Cancer	ASCVD+Metabolomics vs. Metabolomics	0.0119249	0.00151075	0.0217158	*
Breast Cancer	PANEL vs. Age+Sex	0.0141993	0.00310481	0.0266267	*
Breast Cancer	PANEL vs. Age+Sex+Metabolomics	0.0111464	8.37731e-05	0.0225168	*
Breast Cancer	PANEL vs. ASCVD	0.0177907	0.0069134	0.0293608	*
Breast Cancer	PANEL vs. ASCVD+Metabolomics	0.0155996	0.00502591	0.0270581	*
Breast Cancer	PANEL vs. Metabolomics	0.0276836	0.0128363	0.0424419	*
Breast Cancer	PANEL+Metabolomics vs. Age+Sex	0.01447	0.00301742	0.0266279	*
Breast Cancer	PANEL+Metabolomics vs. Age+Sex+Metabolomics	0.0113679	0.000402424	0.0225139	*
Breast Cancer	PANEL+Metabolomics vs. ASCVD	0.0179048	0.0069201	0.0297635	*
Breast Cancer	PANEL+Metabolomics vs. ASCVD+Metabolomics	0.0157519	0.00528321	0.027038	*
Breast Cancer	PANEL+Metabolomics vs. Metabolomics	0.0278347	0.0134044	0.0420797	*
Breast Cancer	PANEL+Metabolomics vs. PANEL	0.000153522	-0.000805843	0.00103939	ns

[truncated: 4 more sheets: ST10 - Rel. Performance (Ext. V, ST11 - Sens, PPV and LR+, ST12 - Top 25 Metabolites, 9 - PANEL stepwise mean (COEF)]
